# Supplementary material for: Annual estimates of occupancy for bryophytes, lichens and invertebrates in the UK, 1970–2015
Source: Sci Data. 2019 Nov 5;6:259. doi: 10.1038/s41597-019-0269-1 (PMC6831696; doi:10.1038/s41597-019-0269-1)
Supplement: Supplementary file 3 — Supplementary File 2. [file 41597_2019_269_MOESM3_ESM.xlsx]

## Sheet: Supplementary File 2 - taxize_n
Supplementary File 2: Name scores produced using the taxize R package to resolve the species names used in this analysis. Names were checked against the GBIF Backbone Taxonomy register.
Group	Species	submitted_name	matched_name	data_source_title	score
Ants	Formica aquilonia	Formica aquilonia	Formica aquilonia Yarrow, 1955	GBIF Backbone Taxonomy	0.988
Ants	Formica cunicularia	Formica cunicularia	Formica cunicularia Latreille, 1798	GBIF Backbone Taxonomy	0.988
Ants	Formica exsecta	Formica exsecta	Formica exsecta Nylander, 1846	GBIF Backbone Taxonomy	0.988
Ants	Formica fusca	Formica fusca	Formica fusca Linnaeus, 1758	GBIF Backbone Taxonomy	0.988
Ants	Formica lemani	Formica lemani	Formica lemani Bondroit, 1917	GBIF Backbone Taxonomy	0.988
Ants	Formica lugubris	Formica lugubris	Formica lugubris Zetterstedt, 1838	GBIF Backbone Taxonomy	0.988
Ants	Formica picea	Formica picea	Formica picea Nylander, 1846	GBIF Backbone Taxonomy	0.988
Ants	Formica pratensis	Formica pratensis	Formica pratensis Retzius, 1783	GBIF Backbone Taxonomy	0.988
Ants	Formica rufa	Formica rufa	Formica rufa Linnaeus, 1761	GBIF Backbone Taxonomy	0.988
Ants	Formica rufibarbis	Formica rufibarbis	Formica rufibarbis Fabricius, 1793	GBIF Backbone Taxonomy	0.988
Ants	Formica sanguinea	Formica sanguinea	Formica sanguinea Latreille, 1798	GBIF Backbone Taxonomy	0.988
Ants	Formicoxenus nitidulus	Formicoxenus nitidulus	Formicoxenus nitidulus (Nylander, 1846)	GBIF Backbone Taxonomy	0.988
Ants	Hypoponera punctatissima agg	Hypoponera punctatissima agg	Hypoponera punctatissima (Roger, 1859)	GBIF Backbone Taxonomy	0.988
Ants	Lasius alienus s.l.	Lasius alienus s.l.	Lasius alienus (Foerster, 1850)	GBIF Backbone Taxonomy	0.988
Ants	Lasius alienus s.s.	Lasius alienus s.s.	Lasius alienus (Foerster, 1850)	GBIF Backbone Taxonomy	0.988
Ants	Lasius brunneus	Lasius brunneus	Lasius brunneus (Latreille, 1798)	GBIF Backbone Taxonomy	0.988
Ants	Lasius emarginatus	Lasius emarginatus	Lasius emarginatus (Olivier, 1792)	GBIF Backbone Taxonomy	0.988
Ants	Lasius flavus	Lasius flavus	Lasius flavus (Fabricius, 1782)	GBIF Backbone Taxonomy	0.988
Ants	Lasius fuliginosus	Lasius fuliginosus	Lasius fuliginosus (Latreille, 1798)	GBIF Backbone Taxonomy	0.988
Ants	Lasius meridionalis	Lasius meridionalis	Lasius meridionalis (Bondroit, 1920)	GBIF Backbone Taxonomy	0.988
Ants	Lasius mixtus	Lasius mixtus	Lasius mixtus (Nylander, 1846)	GBIF Backbone Taxonomy	0.988
Ants	Lasius neglectus	Lasius neglectus	Lasius neglectus Van Loon, Boomsma & Andrasfalvy, 1990	GBIF Backbone Taxonomy	0.988
Ants	Lasius niger s.l.	Lasius niger s.l.	Lasius niger (Linnaeus, 1758)	GBIF Backbone Taxonomy	0.988
Ants	Lasius niger s.s.	Lasius niger s.s.	Lasius niger (Linnaeus, 1758)	GBIF Backbone Taxonomy	0.988
Ants	Lasius platythorax	Lasius platythorax	Lasius platythorax Seifert, 1991	GBIF Backbone Taxonomy	0.988
Ants	Lasius psammophilus	Lasius psammophilus	Lasius psammophilus Seifert, 1992	GBIF Backbone Taxonomy	0.988
Ants	Lasius sabularum	Lasius sabularum	Lasius sabularum (Bondroit, 1918)	GBIF Backbone Taxonomy	0.988
Ants	Lasius umbratus	Lasius umbratus	Lasius umbratus (Nylander, 1846)	GBIF Backbone Taxonomy	0.988
Ants	Leptothorax acervorum	Leptothorax acervorum	Leptothorax acervorum (Fabricius, 1793)	GBIF Backbone Taxonomy	0.988
Ants	Linepithema humile	Linepithema humile	Linepithema humile (Mayr, 1868)	GBIF Backbone Taxonomy	0.988
Ants	Monomorium pharaonis	Monomorium pharaonis	Monomorium pharaonis (Linnaeus, 1758)	GBIF Backbone Taxonomy	0.988
Ants	Myrmecina graminicola	Myrmecina graminicola	Myrmecina graminicola (Latreille, 1802)	GBIF Backbone Taxonomy	0.988
Ants	Myrmica hirsuta	Myrmica hirsuta	Myrmica hirsuta Elmes, 1978	GBIF Backbone Taxonomy	0.988
Ants	Myrmica karavajevi	Myrmica karavajevi	Myrmica karavajevi	GBIF Backbone Taxonomy	0.988
Ants	Myrmica lobicornis	Myrmica lobicornis	Myrmica lobicornis Nylander, 1846	GBIF Backbone Taxonomy	0.988
Ants	Myrmica lonae	Myrmica lonae	Myrmica lonae Finzi, 1926	GBIF Backbone Taxonomy	0.988
Ants	Myrmica rubra	Myrmica rubra	Myrmica rubra (Linnaeus, 1758)	GBIF Backbone Taxonomy	0.988
Ants	Myrmica ruginodis	Myrmica ruginodis	Myrmica ruginodis Nylander, 1846	GBIF Backbone Taxonomy	0.988
Ants	Myrmica sabuleti	Myrmica sabuleti	Myrmica sabuleti Meinert, 1861	GBIF Backbone Taxonomy	0.988
Ants	Myrmica scabrinodis	Myrmica scabrinodis	Myrmica scabrinodis Nylander, 1846	GBIF Backbone Taxonomy	0.988
Ants	Myrmica schencki	Myrmica schencki	Myrmica schencki Viereck, 1903	GBIF Backbone Taxonomy	0.988
Ants	Myrmica schencki	Myrmica schencki	Myrmica schencki Emery, 1895	GBIF Backbone Taxonomy	0.988
Ants	Myrmica specioides	Myrmica specioides	Myrmica specioides Bondroit, 1918	GBIF Backbone Taxonomy	0.988
Ants	Myrmica sulcinodis	Myrmica sulcinodis	Myrmica sulcinodis Nylander, 1846	GBIF Backbone Taxonomy	0.988
Ants	Myrmica vandeli	Myrmica vandeli	Myrmica vandeli Bondroit, 1920	GBIF Backbone Taxonomy	0.988
Ants	Paratrechina longicornis	Paratrechina longicornis	Paratrechina longicornis (Latreille, 1802)	GBIF Backbone Taxonomy	0.988
Ants	Ponera coarctata	Ponera coarctata	Ponera coarctata (Latreille, 1802)	GBIF Backbone Taxonomy	0.988
Ants	Ponera testacea	Ponera testacea	Ponera testacea Emery, 1895	GBIF Backbone Taxonomy	0.988
Ants	Solenopsis fugax	Solenopsis fugax	Solenopsis fugax (Latreille, 1798)	GBIF Backbone Taxonomy	0.988
Ants	Stenamma debile	Stenamma debile	Stenamma debile (Foerster, 1850)	GBIF Backbone Taxonomy	0.988
Ants	Stenamma westwoodii s.l.	Stenamma westwoodii s.l.	Stenamma westwoodii Westwood, 1839	GBIF Backbone Taxonomy	0.988
Ants	Stenamma westwoodii s.s.	Stenamma westwoodii s.s.	Stenamma westwoodii Westwood, 1839	GBIF Backbone Taxonomy	0.988
Ants	Strongylognathus testaceus	Strongylognathus testaceus	Strongylognathus testaceus (Schenck, 1852)	GBIF Backbone Taxonomy	0.988
Ants	Tapinoma erraticum s.l.	Tapinoma erraticum s.l.	Tapinoma erraticum (Latreille, 1798)	GBIF Backbone Taxonomy	0.988
Ants	Temnothorax albipennis	Temnothorax albipennis	Temnothorax Mayr, 1861	GBIF Backbone Taxonomy	0.75
Ants	Temnothorax interruptus	Temnothorax interruptus	Temnothorax interruptus (Schenck, 1852)	GBIF Backbone Taxonomy	0.988
Ants	Temnothorax nylanderi	Temnothorax nylanderi	Temnothorax nylanderi (Förster, 1850)	GBIF Backbone Taxonomy	0.988
Ants	Temnothorax unifasciatus	Temnothorax unifasciatus	Temnothorax unifasciatus (Latreille, 1798)	GBIF Backbone Taxonomy	0.988
Ants	Tetramorium atratulum	Tetramorium atratulum	Tetramorium	GBIF Backbone Taxonomy	0.75
Ants	Tetramorium atratulum	Tetramorium atratulum	Tetramorium Mayr, 1855	GBIF Backbone Taxonomy	0.75
Ants	Tetramorium bicarinatum	Tetramorium bicarinatum	Tetramorium bicarinatum (Nylander, 1846)	GBIF Backbone Taxonomy	0.988
Ants	Tetramorium caespitum	Tetramorium caespitum	Tetramorium caespitum (Linnaeus, 1758)	GBIF Backbone Taxonomy	0.988
AquaticBugs	Aepophilus bonnairei	Aepophilus bonnairei	Aepophilus bonnairei Signoret, 1879	GBIF Backbone Taxonomy	0.988
AquaticBugs	Aphelocheirus aestivalis	Aphelocheirus aestivalis	Aphelocheirus aestivalis (Fabricius, 1794) Fabricius, 1794 Fabricius, 1794 (Fabricius, 1794)	GBIF Backbone Taxonomy	0.988
AquaticBugs	Aquarius najas	Aquarius najas	Aquarius najas (De Geer, 1773) De Geer, 1773 De Geer, 1773 (De Geer, 1773)	GBIF Backbone Taxonomy	0.988
AquaticBugs	Aquarius paludum	Aquarius paludum	Aquarius paludum (Fabricius, 1794) Fabricius, 1794 Fabricius, 1794 (Fabricius, 1794)	GBIF Backbone Taxonomy	0.988
AquaticBugs	Arctocorisa carinata	Arctocorisa carinata	Arctocorisa carinata (Sahlberg, 1819)	GBIF Backbone Taxonomy	0.988
AquaticBugs	Arctocorisa germari	Arctocorisa germari	Arctocorisa germari (Fieber, 1848) Fieber, 1848 Fieber, 1848 (Fieber, 1848)	GBIF Backbone Taxonomy	0.988
AquaticBugs	Callicorixa praeusta	Callicorixa praeusta	Callicorixa praeusta (Fieber, 1848)	GBIF Backbone Taxonomy	0.988
AquaticBugs	Callicorixa wollastoni	Callicorixa wollastoni	Callicorixa wollastoni (Douglas & Scott, 1865) Douglas & Scott, 1865 Douglas & Scott, 1865 (Douglas & Scott, 1865)	GBIF Backbone Taxonomy	0.988
AquaticBugs	Ceratocombus coleoptratus	Ceratocombus coleoptratus	Ceratocombus coleoptratus (Zetterstedt, 1819)	GBIF Backbone Taxonomy	0.988
AquaticBugs	Chartoscirta cincta	Chartoscirta cincta	Chartoscirta cincta (Herrich-Schaeffer, 1841)	GBIF Backbone Taxonomy	0.988
AquaticBugs	Chartoscirta cocksii	Chartoscirta cocksii	Chartoscirta cocksii (Curtis, 1834)	GBIF Backbone Taxonomy	0.988
AquaticBugs	Chartoscirta elegantula	Chartoscirta elegantula	Chartoscirta elegantula (Fallén, 1807)	GBIF Backbone Taxonomy	0.988
AquaticBugs	Chiloxanthus pilosus	Chiloxanthus pilosus	Chiloxanthus pilosa (Fallén, 1807)	GBIF Backbone Taxonomy	0.75
AquaticBugs	Corixa affinis	Corixa affinis	Corixa affinis Leach, 1817	GBIF Backbone Taxonomy	0.988
AquaticBugs	Corixa dentipes	Corixa dentipes	Corixa dentipes Thomson, 1869	GBIF Backbone Taxonomy	0.988
AquaticBugs	Corixa iberica	Corixa iberica	Corixa iberica Jansson, 1981	GBIF Backbone Taxonomy	0.988
AquaticBugs	Corixa panzeri	Corixa panzeri	Corixa panzeri Fieber, 1848	GBIF Backbone Taxonomy	0.988
AquaticBugs	Corixa punctata	Corixa punctata	Corixa punctata (Illiger, 1807)	GBIF Backbone Taxonomy	0.988
AquaticBugs	Cryptostemma alienum	Cryptostemma alienum	Cryptostemma alienum Herrich-Schaeffer, 1835	GBIF Backbone Taxonomy	0.988
AquaticBugs	Cryptostemma waltli	Cryptostemma waltli	Cryptostemma waltli (Fieber, 1860)	GBIF Backbone Taxonomy	0.988
AquaticBugs	Cymatia bonsdorffii	Cymatia bonsdorffii	Cymatia bonsdorffi (Sahlberg, 1819)	GBIF Backbone Taxonomy	0.75
AquaticBugs	Cymatia coleoptrata	Cymatia coleoptrata	Cymatia coleoptrata (Fabricius, 1777)	GBIF Backbone Taxonomy	0.988
AquaticBugs	Cymatia rogenhoferi	Cymatia rogenhoferi	Cymatia rogenhoferi (Fieber, 1848)	GBIF Backbone Taxonomy	0.988
AquaticBugs	Gerris argentatus	Gerris argentatus	Gerris argentatus Schummel, 1832	GBIF Backbone Taxonomy	0.988
AquaticBugs	Gerris costae	Gerris costae	Gerris costae (Herrich-Schaeffer, 1850) Herrich-Schaeffer, 1850 Herrich-Schaeffer, 1850 (Herrich-Schaeffer, 1850)	GBIF Backbone Taxonomy	0.988
AquaticBugs	Gerris gibbifer	Gerris gibbifer	Gerris gibbifer Schummel, 1832	GBIF Backbone Taxonomy	0.988
AquaticBugs	Gerris lacustris	Gerris lacustris	Gerris lacustris (Linnaeus, 1758)	GBIF Backbone Taxonomy	0.988
AquaticBugs	Gerris lateralis	Gerris lateralis	Gerris lateralis Schummel, 1832	GBIF Backbone Taxonomy	0.988
AquaticBugs	Gerris odontogaster	Gerris odontogaster	Gerris odontogaster (Zetterstedt, 1828) Zetterstedt, 1828 Zetterstedt, 1828 (Zetterstedt, 1828)	GBIF Backbone Taxonomy	0.988
AquaticBugs	Gerris thoracicus	Gerris thoracicus	Gerris thoracicus Schummel, 1832	GBIF Backbone Taxonomy	0.988
AquaticBugs	Glaenocorisa propinqua	Glaenocorisa propinqua	Glaenocorisa propinqua (Fieber, 1861)	GBIF Backbone Taxonomy	0.988
AquaticBugs	Glaenocorisa propinqua subsp. cavifrons	Glaenocorisa propinqua subsp. cavifrons	Glaenocorisa propinqua subsp. cavifrons (Thomson, 1869)	GBIF Backbone Taxonomy	0.999
AquaticBugs	Glaenocorisa propinqua subsp. propinqua	Glaenocorisa propinqua subsp. propinqua	Glaenocorisa propinqua subsp. propinqua	GBIF Backbone Taxonomy	0.999
AquaticBugs	Halosalda lateralis	Halosalda lateralis	Halosalda lateralis (Fallén, 1807)	GBIF Backbone Taxonomy	0.988
AquaticBugs	Hebrus pusillus	Hebrus pusillus	Hebrus pusillus (Fallén, 1807)	GBIF Backbone Taxonomy	0.988
AquaticBugs	Hebrus ruficeps	Hebrus ruficeps	Hebrus ruficeps Thomson, 1871	GBIF Backbone Taxonomy	0.988
AquaticBugs	Hesperocorixa castanea	Hesperocorixa castanea	Hesperocorixa castanea (Thomson, 1869) Thomson, 1869 Thomson, 1869 (Thomson, 1869)	GBIF Backbone Taxonomy	0.988
AquaticBugs	Hesperocorixa linnaei	Hesperocorixa linnaei	Hesperocorixa linnaei (Fieber, 1848)	GBIF Backbone Taxonomy	0.988
AquaticBugs	Hesperocorixa moesta	Hesperocorixa moesta	Hesperocorixa moesta (Fieber, 1848) Fieber, 1848 Fieber, 1848 (Fieber, 1848)	GBIF Backbone Taxonomy	0.988
AquaticBugs	Hesperocorixa sahlbergi	Hesperocorixa sahlbergi	Hesperocorixa sahlbergi (Fieber, 1848)	GBIF Backbone Taxonomy	0.988
AquaticBugs	Hydrometra gracilenta	Hydrometra gracilenta	Hydrometra gracilenta Horvath, 1899	GBIF Backbone Taxonomy	0.988
AquaticBugs	Hydrometra stagnorum	Hydrometra stagnorum	Hydrometra stagnorum (Linnaeus, 1758)	GBIF Backbone Taxonomy	0.988
AquaticBugs	Ilyocoris cimicoides	Ilyocoris cimicoides	Ilyocoris cimicoides (Linnaeus, 1758) Linnaeus, 1758 Linnaeus, 1758 (Linnaeus, 1758)	GBIF Backbone Taxonomy	0.988
AquaticBugs	Limnoporus rufoscutellatus	Limnoporus rufoscutellatus	Limnoporus rufoscutellatus (Latreille, 1807)	GBIF Backbone Taxonomy	0.988
AquaticBugs	Macrosaldula scotica	Macrosaldula scotica	Macrosaldula scotica (Curtis, 1833)	GBIF Backbone Taxonomy	0.988
AquaticBugs	Micracanthia marginalis	Micracanthia marginalis	Micracanthia marginalis (Fallén, 1807)	GBIF Backbone Taxonomy	0.988
AquaticBugs	Micronecta griseola	Micronecta griseola	Micronecta griseola Horváth, 1899	GBIF Backbone Taxonomy	0.988
AquaticBugs	Micronecta minutissima	Micronecta minutissima	Micronecta minutissima (Linnaeus, 1758) Linnaeus, 1758 Linnaeus, 1758 (Linnaeus, 1758)	GBIF Backbone Taxonomy	0.988
AquaticBugs	Micronecta poweri	Micronecta poweri	Micronecta poweri (Douglas & Scott, 1869) Douglas & Scott, 1869 Douglas & Scott, 1869 (Douglas & Scott, 1869)	GBIF Backbone Taxonomy	0.988
AquaticBugs	Micronecta scholtzi	Micronecta scholtzi	Micronecta scholtzi (Fieber, 1860) Fieber, 1860 Fieber, 1860 (Fieber, 1860)	GBIF Backbone Taxonomy	0.988
AquaticBugs	Microvelia buenoi	Microvelia buenoi	Microvelia buenoi Drake, 1920	GBIF Backbone Taxonomy	0.988
AquaticBugs	Microvelia pygmaea	Microvelia pygmaea	Microvelia pygmaea (Dufour, 1833) Dufour, 1833 Dufour, 1833 (Dufour, 1833)	GBIF Backbone Taxonomy	0.988
AquaticBugs	Microvelia reticulata	Microvelia reticulata	Microvelia reticulata (Burmeister, 1835) Burmeister, 1835 Burmeister, 1835 (Burmeister, 1835)	GBIF Backbone Taxonomy	0.988
AquaticBugs	Naucoris maculatus	Naucoris maculatus	Naucoris maculatus Fabricius, 1798	GBIF Backbone Taxonomy	0.988
AquaticBugs	Nepa cinerea	Nepa cinerea	Nepa cinerea Linnaeus, 1758	GBIF Backbone Taxonomy	0.988
AquaticBugs	Notonecta glauca	Notonecta glauca	Notonecta glauca Linnaeus, 1758	GBIF Backbone Taxonomy	0.988
AquaticBugs	Notonecta glauca	Notonecta glauca	Notonecta glauca Hungerford, 1026	GBIF Backbone Taxonomy	0.988
AquaticBugs	Notonecta maculata	Notonecta maculata	Notonecta maculata Fabricius, 1794	GBIF Backbone Taxonomy	0.988
AquaticBugs	Notonecta obliqua	Notonecta obliqua	Notonecta obliqua Thunberg, 1787	GBIF Backbone Taxonomy	0.988
AquaticBugs	Notonecta viridis	Notonecta viridis	Notonecta viridis Delcourt, 1909	GBIF Backbone Taxonomy	0.988
AquaticBugs	Pachycoleus waltli	Pachycoleus waltli	Pachycoleus waltli Fieber, 1860	GBIF Backbone Taxonomy	0.988
AquaticBugs	Paracorixa concinna	Paracorixa concinna	Paracorixa concinna (Fieber, 1848)	GBIF Backbone Taxonomy	0.988
AquaticBugs	Plea minutissima	Plea minutissima	Plea minutissima (Leach, 1817)	GBIF Backbone Taxonomy	0.988
AquaticBugs	Ranatra linearis	Ranatra linearis	Ranatra linearis (Linnaeus, 1758)	GBIF Backbone Taxonomy	0.988
AquaticBugs	Salda littoralis	Salda littoralis	Salda littoralis (Linnaeus, 1758)	GBIF Backbone Taxonomy	0.988
AquaticBugs	Salda morio	Salda morio	Salda morio Zetterstedt, 1838	GBIF Backbone Taxonomy	0.988
AquaticBugs	Salda muelleri	Salda muelleri	Salda muelleri (Gmelin, 1790) Gmelin, 1790 Gmelin, 1790 (Gmelin, 1790)	GBIF Backbone Taxonomy	0.988
AquaticBugs	Saldula arenicola	Saldula arenicola	Saldula arenicola (Scholtz, 1847) Scholtz, 1847 Scholtz, 1847 (Scholtz, 1847)	GBIF Backbone Taxonomy	0.988
AquaticBugs	Saldula c-album	Saldula c-album	Saldula c-album (Fieber, 1859) Fieber, 1859 Fieber, 1859 (Fieber, 1859)	GBIF Backbone Taxonomy	0.988
AquaticBugs	Saldula fucicola	Saldula fucicola	Saldula fucicola (J. Sahlberg, 1870) J. Sahlberg, 1870 J. Sahlberg, 1870 (J. Sahlberg, 1870)	GBIF Backbone Taxonomy	0.988
AquaticBugs	Saldula opacula	Saldula opacula	Saldula opacula (Zetterstedt, 1840)	GBIF Backbone Taxonomy	0.988
AquaticBugs	Saldula orthochila	Saldula orthochila	Saldula orthochila (Fieber, 1859) Fieber, 1859 Fieber, 1859 (Fieber, 1859)	GBIF Backbone Taxonomy	0.988
AquaticBugs	Saldula pallipes	Saldula pallipes	Saldula pallipes (Fabricius, 1794)	GBIF Backbone Taxonomy	0.988
AquaticBugs	Saldula palustris	Saldula palustris	Saldula palustris (Douglas, 1874)	GBIF Backbone Taxonomy	0.988
AquaticBugs	Saldula pilosella	Saldula pilosella	Saldula pilosella (Thompson, 1871)	GBIF Backbone Taxonomy	0.988
AquaticBugs	Saldula saltatoria	Saldula saltatoria	Saldula saltatoria (Linnaeus, 1758)	GBIF Backbone Taxonomy	0.988
AquaticBugs	Saldula scotica	Saldula scotica	Saldula Van Duzee, 1914	GBIF Backbone Taxonomy	0.75
AquaticBugs	Sigara distincta	Sigara distincta	Sigara distincta (Fieber, 1848)	GBIF Backbone Taxonomy	0.988
AquaticBugs	Sigara dorsalis	Sigara dorsalis	Sigara dorsalis (Leach, 1817) Leach, 1817 Leach, 1817 (Leach, 1817)	GBIF Backbone Taxonomy	0.988
AquaticBugs	Sigara falleni	Sigara falleni	Sigara falleni (Fieber, 1848)	GBIF Backbone Taxonomy	0.988
AquaticBugs	Sigara fossarum	Sigara fossarum	Sigara fossarum (Leach, 1817)	GBIF Backbone Taxonomy	0.988
AquaticBugs	Sigara iactans	Sigara iactans	Sigara iactans Jansson, 1983	GBIF Backbone Taxonomy	0.988
AquaticBugs	Sigara lateralis	Sigara lateralis	Sigara lateralis (Leach, 1817)	GBIF Backbone Taxonomy	0.988
AquaticBugs	Sigara limitata	Sigara limitata	Sigara limitata (Fieber, 1848)	GBIF Backbone Taxonomy	0.988
AquaticBugs	Sigara nigrolineata	Sigara nigrolineata	Sigara nigrolineata (Fieber, 1848)	GBIF Backbone Taxonomy	0.988
AquaticBugs	Sigara scotti	Sigara scotti	Sigara scotti (Douglas & Scott, 1868)	GBIF Backbone Taxonomy	0.988
AquaticBugs	Sigara selecta	Sigara selecta	Sigara selecta (Fieber, 1848)	GBIF Backbone Taxonomy	0.988
AquaticBugs	Sigara semistriata	Sigara semistriata	Sigara semistriata (Fieber, 1848)	GBIF Backbone Taxonomy	0.988
AquaticBugs	Sigara stagnalis	Sigara stagnalis	Sigara stagnalis (Leach, 1817)	GBIF Backbone Taxonomy	0.988
AquaticBugs	Sigara striata	Sigara striata	Sigara striata (Linnaeus, 1758)	GBIF Backbone Taxonomy	0.988
AquaticBugs	Sigara venusta	Sigara venusta	Sigara venusta (Douglas & Scott, 1869) Douglas & Scott, 1869 Douglas & Scott, 1869 (Douglas & Scott, 1869)	GBIF Backbone Taxonomy	0.988
AquaticBugs	Velia caprai	Velia caprai	Velia caprai Tamanini, 1947	GBIF Backbone Taxonomy	0.988
AquaticBugs	Velia saulii	Velia saulii	Velia saulii Tamanini, 1947	GBIF Backbone Taxonomy	0.988
Bees	Andrena alfkenella	Andrena alfkenella	Andrena alfkenella Perkins, 1914	GBIF Backbone Taxonomy	0.988
Bees	Andrena angustior	Andrena angustior	Andrena angustior (Kirby, 1802)	GBIF Backbone Taxonomy	0.988
Bees	Andrena apicata	Andrena apicata	Andrena apicata Smith, 1847	GBIF Backbone Taxonomy	0.988
Bees	Andrena argentata	Andrena argentata	Andrena argentata Smith, 1844	GBIF Backbone Taxonomy	0.988
Bees	Andrena barbilabris	Andrena barbilabris	Andrena barbilabris (Kirby, 1802)	GBIF Backbone Taxonomy	0.988
Bees	Andrena bicolor	Andrena bicolor	Andrena bicolor Fabricius, 1775	GBIF Backbone Taxonomy	0.988
Bees	Andrena bimaculata	Andrena bimaculata	Andrena bimaculata (Kirby, 1802)	GBIF Backbone Taxonomy	0.988
Bees	Andrena bucephala	Andrena bucephala	Andrena bucephala Stephens, 1846	GBIF Backbone Taxonomy	0.988
Bees	Andrena chrysosceles	Andrena chrysosceles	Andrena chrysosceles (Kirby, 1802)	GBIF Backbone Taxonomy	0.988
Bees	Andrena cineraria	Andrena cineraria	Andrena cineraria (Linnaeus, 1758)	GBIF Backbone Taxonomy	0.988
Bees	Andrena clarkella	Andrena clarkella	Andrena clarkella (Kirby, 1802)	GBIF Backbone Taxonomy	0.988
Bees	Andrena coitana	Andrena coitana	Andrena coitana (Kirby, 1802)	GBIF Backbone Taxonomy	0.988
Bees	Andrena congruens	Andrena congruens	Andrena congruens Schmiedeknecht, 1884	GBIF Backbone Taxonomy	0.988
Bees	Andrena denticulata	Andrena denticulata	Andrena denticulata (Kirby, 1802)	GBIF Backbone Taxonomy	0.988
Bees	Andrena dorsata	Andrena dorsata	Andrena dorsata (Kirby, 1802)	GBIF Backbone Taxonomy	0.988
Bees	Andrena falsifica	Andrena falsifica	Andrena falsifica Perkins, 1915	GBIF Backbone Taxonomy	0.988
Bees	Andrena ferox	Andrena ferox	Andrena ferox Smith, 1847	GBIF Backbone Taxonomy	0.988
Bees	Andrena flavipes	Andrena flavipes	Andrena flavipes Panzer, 1799	GBIF Backbone Taxonomy	0.988
Bees	Andrena florea	Andrena florea	Andrena florea Fabricius, 1793	GBIF Backbone Taxonomy	0.988
Bees	Andrena fucata	Andrena fucata	Andrena fucata Smith, 1847	GBIF Backbone Taxonomy	0.988
Bees	Andrena fulva	Andrena fulva	Andrena fulva (Müller, 1766)	GBIF Backbone Taxonomy	0.988
Bees	Andrena fulvago	Andrena fulvago	Andrena fulvago (Christ, 1791)	GBIF Backbone Taxonomy	0.988
Bees	Andrena fuscipes	Andrena fuscipes	Andrena fuscipes (Kirby, 1802)	GBIF Backbone Taxonomy	0.988
Bees	Andrena gravida	Andrena gravida	Andrena gravida Imhoff, 1832	GBIF Backbone Taxonomy	0.988
Bees	Andrena haemorrhoa	Andrena haemorrhoa	Andrena haemorrhoa (Fabricius, 1781)	GBIF Backbone Taxonomy	0.988
Bees	Andrena hattorfiana	Andrena hattorfiana	Andrena hattorfiana (Fabricius, 1775)	GBIF Backbone Taxonomy	0.988
Bees	Andrena helvola	Andrena helvola	Andrena helvola (Linnaeus, 1758)	GBIF Backbone Taxonomy	0.988
Bees	Andrena humilis	Andrena humilis	Andrena humilis Imhoff, 1832	GBIF Backbone Taxonomy	0.988
Bees	Andrena labialis	Andrena labialis	Andrena labialis (Kirby, 1802)	GBIF Backbone Taxonomy	0.988
Bees	Andrena labiata	Andrena labiata	Andrena labiata Fabricius, 1781	GBIF Backbone Taxonomy	0.988
Bees	Andrena lapponica	Andrena lapponica	Andrena lapponica Zetterstedt, 1838	GBIF Backbone Taxonomy	0.988
Bees	Andrena lathyri	Andrena lathyri	Andrena lathyri Alfken, 1899	GBIF Backbone Taxonomy	0.988
Bees	Andrena marginata	Andrena marginata	Andrena marginata Fabricius, 1776	GBIF Backbone Taxonomy	0.988
Bees	Andrena minutula	Andrena minutula	Andrena minutula (Kirby, 1802)	GBIF Backbone Taxonomy	0.988
Bees	Andrena minutuloides	Andrena minutuloides	Andrena minutuloides Perkins, 1914	GBIF Backbone Taxonomy	0.988
Bees	Andrena nigriceps	Andrena nigriceps	Andrena nigriceps (Kirby, 1802)	GBIF Backbone Taxonomy	0.988
Bees	Andrena nigroaenea	Andrena nigroaenea	Andrena nigroaenea (Kirby, 1802)	GBIF Backbone Taxonomy	0.988
Bees	Andrena nigrospina	Andrena nigrospina	Andrena nigrospina Thomson, 1872	GBIF Backbone Taxonomy	0.988
Bees	Andrena nitida	Andrena nitida	Andrena nitida (Müller, 1776)	GBIF Backbone Taxonomy	0.988
Bees	Andrena nitidiuscula	Andrena nitidiuscula	Andrena nitidiuscula Schenck, 1853	GBIF Backbone Taxonomy	0.988
Bees	Andrena niveata	Andrena niveata	Andrena niveata Friese, 1887	GBIF Backbone Taxonomy	0.988
Bees	Andrena ovatula	Andrena ovatula	Andrena ovatula (Kirby, 1802)	GBIF Backbone Taxonomy	0.988
Bees	Andrena pilipes s.l.	Andrena pilipes s.l.	Andrena pilipes Fabricius, 1781	GBIF Backbone Taxonomy	0.988
Bees	Andrena pilipes s.s.	Andrena pilipes s.s.	Andrena pilipes Fabricius, 1781	GBIF Backbone Taxonomy	0.988
Bees	Andrena praecox	Andrena praecox	Andrena praecox (Scopoli, 1763)	GBIF Backbone Taxonomy	0.988
Bees	Andrena proxima	Andrena proxima	Andrena proxima (Kirby, 1802)	GBIF Backbone Taxonomy	0.988
Bees	Andrena rosae	Andrena rosae	Andrena rosae Panzer, 1801	GBIF Backbone Taxonomy	0.988
Bees	Andrena ruficrus	Andrena ruficrus	Andrena ruficrus Nylander, 1848	GBIF Backbone Taxonomy	0.988
Bees	Andrena scotica	Andrena scotica	Andrena scotica Perkins, 1916	GBIF Backbone Taxonomy	0.988
Bees	Andrena semilaevis	Andrena semilaevis	Andrena semilaevis Pérez, 1903	GBIF Backbone Taxonomy	0.988
Bees	Andrena similis	Andrena similis	Andrena similis Smith, 1849	GBIF Backbone Taxonomy	0.988
Bees	Andrena simillima	Andrena simillima	Andrena simillima Smith, 1851	GBIF Backbone Taxonomy	0.988
Bees	Andrena subopaca	Andrena subopaca	Andrena subopaca Nylander, 1848	GBIF Backbone Taxonomy	0.988
Bees	Andrena synadelpha	Andrena synadelpha	Andrena synadelpha Perkins, 1914	GBIF Backbone Taxonomy	0.988
Bees	Andrena tarsata	Andrena tarsata	Andrena tarsata Nylander, 1848	GBIF Backbone Taxonomy	0.988
Bees	Andrena thoracica	Andrena thoracica	Andrena thoracica (Fabricius, 1775)	GBIF Backbone Taxonomy	0.988
Bees	Andrena tibialis	Andrena tibialis	Andrena tibialis (Kirby, 1802)	GBIF Backbone Taxonomy	0.988
Bees	Andrena trimmerana	Andrena trimmerana	Andrena trimmerana (Kirby, 1802)	GBIF Backbone Taxonomy	0.988
Bees	Andrena vaga	Andrena vaga	Andrena vaga Panzer, 1799	GBIF Backbone Taxonomy	0.988
Bees	Andrena varians	Andrena varians	Andrena varians (Kirby, 1802)	GBIF Backbone Taxonomy	0.988
Bees	Andrena wilkella	Andrena wilkella	Andrena wilkella (Kirby, 1802)	GBIF Backbone Taxonomy	0.988
Bees	Anthidium manicatum	Anthidium manicatum	Anthidium manicatum (Linnaeus, 1758)	GBIF Backbone Taxonomy	0.988
Bees	Anthophora bimaculata	Anthophora bimaculata	Anthophora bimaculata (Panzer, 1798)	GBIF Backbone Taxonomy	0.988
Bees	Anthophora furcata	Anthophora furcata	Anthophora furcata (Panzer, 1798)	GBIF Backbone Taxonomy	0.988
Bees	Anthophora plumipes	Anthophora plumipes	Anthophora plumipes (Pallas, 1772)	GBIF Backbone Taxonomy	0.988
Bees	Anthophora plumipes	Anthophora plumipes	Anthophora plumipes (Fabricius)	GBIF Backbone Taxonomy	0.988
Bees	Anthophora quadrimaculata	Anthophora quadrimaculata	Anthophora quadrimaculata (Panzer, 1798)	GBIF Backbone Taxonomy	0.988
Bees	Anthophora retusa	Anthophora retusa	Anthophora retusa (Linnaeus, 1758)	GBIF Backbone Taxonomy	0.988
Bees	Apis mellifera	Apis mellifera	Apis mellifera Linnaeus, 1758	GBIF Backbone Taxonomy	0.988
Bees	Bombus barbutellus	Bombus barbutellus	Bombus barbutellus (Kirby, 1802)	GBIF Backbone Taxonomy	0.988
Bees	Bombus bohemicus	Bombus bohemicus	Bombus bohemicus Seidl, 1837	GBIF Backbone Taxonomy	0.988
Bees	Bombus campestris	Bombus campestris	Bombus campestris (Panzer, 1801)	GBIF Backbone Taxonomy	0.988
Bees	Bombus cryptarum	Bombus cryptarum	Bombus cryptarum (Fabricius, 1775)	GBIF Backbone Taxonomy	0.988
Bees	Bombus distinguendus	Bombus distinguendus	Bombus distinguendus Morawitz, 1869	GBIF Backbone Taxonomy	0.988
Bees	Bombus hortorum	Bombus hortorum	Bombus hortorum (Linnaeus, 1761)	GBIF Backbone Taxonomy	0.988
Bees	Bombus humilis	Bombus humilis	Bombus humilis Illiger, 1806	GBIF Backbone Taxonomy	0.988
Bees	Bombus hypnorum	Bombus hypnorum	Bombus hypnorum (Linnaeus, 1758)	GBIF Backbone Taxonomy	0.988
Bees	Bombus jonellus	Bombus jonellus	Bombus jonellus (Kirby, 1802)	GBIF Backbone Taxonomy	0.988
Bees	Bombus lapidarius	Bombus lapidarius	Bombus lapidarius (Linnaeus, 1758)	GBIF Backbone Taxonomy	0.988
Bees	Bombus lucorum s.l.	Bombus lucorum s.l.	Bombus lucorum (Linnaeus, 1761)	GBIF Backbone Taxonomy	0.988
Bees	Bombus lucorum s.s.	Bombus lucorum s.s.	Bombus lucorum (Linnaeus, 1761)	GBIF Backbone Taxonomy	0.988
Bees	Bombus magnus	Bombus magnus	Bombus magnus Vogt, 1911	GBIF Backbone Taxonomy	0.988
Bees	Bombus monticola	Bombus monticola	Bombus monticola Smith, 1849	GBIF Backbone Taxonomy	0.988
Bees	Bombus muscorum	Bombus muscorum	Bombus muscorum (Linnaeus, 1758)	GBIF Backbone Taxonomy	0.988
Bees	Bombus pascuorum	Bombus pascuorum	Bombus pascuorum (Scopoli, 1763)	GBIF Backbone Taxonomy	0.988
Bees	Bombus pratorum	Bombus pratorum	Bombus pratorum (Linnaeus, 1761)	GBIF Backbone Taxonomy	0.988
Bees	Bombus ruderarius	Bombus ruderarius	Bombus ruderarius (Müller, 1765)	GBIF Backbone Taxonomy	0.988
Bees	Bombus ruderatus	Bombus ruderatus	Bombus ruderatus (Fabricius, 1775)	GBIF Backbone Taxonomy	0.988
Bees	Bombus rupestris	Bombus rupestris	Bombus rupestris (Fabricius, 1793)	GBIF Backbone Taxonomy	0.988
Bees	Bombus soroeensis	Bombus soroeensis	Bombus soroeensis (Fabricius, 1777)	GBIF Backbone Taxonomy	0.988
Bees	Bombus subterraneus	Bombus subterraneus	Bombus subterraneus (Linnaeus, 1758)	GBIF Backbone Taxonomy	0.988
Bees	Bombus sylvarum	Bombus sylvarum	Bombus sylvarum (Linnaeus, 1761)	GBIF Backbone Taxonomy	0.988
Bees	Bombus sylvestris	Bombus sylvestris	Bombus sylvestris (Lepeletier, 1832)	GBIF Backbone Taxonomy	0.988
Bees	Bombus terrestris	Bombus terrestris	Bombus terrestris (Linnaeus, 1758)	GBIF Backbone Taxonomy	0.988
Bees	Bombus vestalis	Bombus vestalis	Bombus vestalis (Geoffroy, 1785)	GBIF Backbone Taxonomy	0.988
Bees	Ceratina cyanea	Ceratina cyanea	Ceratina cyanea (Kirby, 1802)	GBIF Backbone Taxonomy	0.988
Bees	Chelostoma campanularum	Chelostoma campanularum	Chelostoma campanularum (Kirby, 1802)	GBIF Backbone Taxonomy	0.988
Bees	Chelostoma florisomne	Chelostoma florisomne	Chelostoma florisomne (Linnaeus, 1758)	GBIF Backbone Taxonomy	0.988
Bees	Coelioxys conoidea	Coelioxys conoidea	Coelioxys conoidea (Illiger, 1806)	GBIF Backbone Taxonomy	0.988
Bees	Coelioxys elongata	Coelioxys elongata	Coelioxys elongata Lepeletier, 1841	GBIF Backbone Taxonomy	0.988
Bees	Coelioxys inermis	Coelioxys inermis	Coelioxys inermis (Kirby, 1802)	GBIF Backbone Taxonomy	0.988
Bees	Coelioxys mandibularis	Coelioxys mandibularis	Coelioxys mandibularis Nylander, 1848	GBIF Backbone Taxonomy	0.988
Bees	Coelioxys quadridentata	Coelioxys quadridentata	Coelioxys quadridentata (Linnaeus, 1758)	GBIF Backbone Taxonomy	0.988
Bees	Coelioxys rufescens	Coelioxys rufescens	Coelioxys rufescens Lepeletier & Audinet-Serville, 1825	GBIF Backbone Taxonomy	0.988
Bees	Colletes cunicularius	Colletes cunicularius	Colletes cunicularius (Linnaeus, 1761)	GBIF Backbone Taxonomy	0.988
Bees	Colletes daviesanus	Colletes daviesanus	Colletes daviesanus Smith, 1846	GBIF Backbone Taxonomy	0.988
Bees	Colletes floralis	Colletes floralis	Colletes floralis Eversmann, 1852	GBIF Backbone Taxonomy	0.988
Bees	Colletes fodiens	Colletes fodiens	Colletes fodiens (Fourcroy, 1785)	GBIF Backbone Taxonomy	0.988
Bees	Colletes halophilus	Colletes halophilus	Colletes halophilus Verhoeff, 1944	GBIF Backbone Taxonomy	0.988
Bees	Colletes hederae	Colletes hederae	Colletes hederae Schmidt & Westrich, 1993	GBIF Backbone Taxonomy	0.988
Bees	Colletes marginatus	Colletes marginatus	Colletes marginatus Smith, 1846	GBIF Backbone Taxonomy	0.988
Bees	Colletes similis	Colletes similis	Colletes similis Schenck, 1853	GBIF Backbone Taxonomy	0.988
Bees	Colletes succinctus	Colletes succinctus	Colletes succinctus (Linnaeus, 1758)	GBIF Backbone Taxonomy	0.988
Bees	Dasypoda hirtipes	Dasypoda hirtipes	Dasypoda hirtipes (Fabricius, 1793)	GBIF Backbone Taxonomy	0.988
Bees	Dufourea minuta	Dufourea minuta	Dufourea minuta Lepeletier, 1841	GBIF Backbone Taxonomy	0.988
Bees	Epeolus cruciger	Epeolus cruciger	Epeolus cruciger (Panzer, 1799)	GBIF Backbone Taxonomy	0.988
Bees	Epeolus variegatus	Epeolus variegatus	Epeolus variegatus (Linnaeus, 1758)	GBIF Backbone Taxonomy	0.988
Bees	Eucera longicornis	Eucera longicornis	Eucera longicornis (Linnaeus, 1758)	GBIF Backbone Taxonomy	0.988
Bees	Eucera nigrescens	Eucera nigrescens	Eucera nigrescens Pérez, 1879	GBIF Backbone Taxonomy	0.988
Bees	Halictus confusus	Halictus confusus	Halictus confusus Smith, 1853	GBIF Backbone Taxonomy	0.988
Bees	Halictus eurygnathus	Halictus eurygnathus	Halictus eurygnathus Blüthgen, 1931	GBIF Backbone Taxonomy	0.988
Bees	Halictus rubicundus	Halictus rubicundus	Halictus rubicundus (Christ, 1791)	GBIF Backbone Taxonomy	0.988
Bees	Halictus tumulorum	Halictus tumulorum	Halictus tumulorum (Linnaeus, 1758)	GBIF Backbone Taxonomy	0.988
Bees	Heriades truncorum	Heriades truncorum	Heriades truncorum (Linnaeus, 1758)	GBIF Backbone Taxonomy	0.988
Bees	Hoplitis claviventris	Hoplitis claviventris	Hoplitis claviventris (Thomson, 1872)	GBIF Backbone Taxonomy	0.988
Bees	Hylaeus annularis	Hylaeus annularis	Hylaeus annularis (Kirby, 1802)	GBIF Backbone Taxonomy	0.988
Bees	Hylaeus brevicornis	Hylaeus brevicornis	Hylaeus brevicornis Nylander, 1852	GBIF Backbone Taxonomy	0.988
Bees	Hylaeus communis	Hylaeus communis	Hylaeus communis Nylander, 1852	GBIF Backbone Taxonomy	0.988
Bees	Hylaeus confusus	Hylaeus confusus	Hylaeus confusus Nylander, 1852	GBIF Backbone Taxonomy	0.988
Bees	Hylaeus cornutus	Hylaeus cornutus	Hylaeus cornutus Curtis, 1831	GBIF Backbone Taxonomy	0.988
Bees	Hylaeus dilatatus	Hylaeus dilatatus	Hylaeus dilatatus (Kirby, 1802)	GBIF Backbone Taxonomy	0.988
Bees	Hylaeus hyalinatus	Hylaeus hyalinatus	Hylaeus hyalinatus Smith, 1842	GBIF Backbone Taxonomy	0.988
Bees	Hylaeus incongruus	Hylaeus incongruus	Hylaeus incongruus Förster, 1871	GBIF Backbone Taxonomy	0.988
Bees	Hylaeus pectoralis	Hylaeus pectoralis	Hylaeus pectoralis Förster, 1871	GBIF Backbone Taxonomy	0.988
Bees	Hylaeus pictipes	Hylaeus pictipes	Hylaeus pictipes Nylander, 1852	GBIF Backbone Taxonomy	0.988
Bees	Hylaeus signatus	Hylaeus signatus	Hylaeus signatus (Panzer, 1798)	GBIF Backbone Taxonomy	0.988
Bees	Hylaeus spilotus	Hylaeus spilotus	Hylaeus spilotus Förster, 1871	GBIF Backbone Taxonomy	0.988
Bees	Lasioglossum albipes	Lasioglossum albipes	Lasioglossum albipes (Fabricius, 1781)	GBIF Backbone Taxonomy	0.988
Bees	Lasioglossum angusticeps	Lasioglossum angusticeps	Lasioglossum angusticeps (Perkins, 1895)	GBIF Backbone Taxonomy	0.988
Bees	Lasioglossum brevicorne	Lasioglossum brevicorne	Lasioglossum brevicorne (Schenck, 1870)	GBIF Backbone Taxonomy	0.988
Bees	Lasioglossum calceatum	Lasioglossum calceatum	Lasioglossum calceatum (Scopoli, 1763)	GBIF Backbone Taxonomy	0.988
Bees	Lasioglossum cupromicans	Lasioglossum cupromicans	Lasioglossum cupromicans (Pérez, 1903)	GBIF Backbone Taxonomy	0.988
Bees	Lasioglossum fratellum	Lasioglossum fratellum	Lasioglossum fratellum (Pérez, 1903)	GBIF Backbone Taxonomy	0.988
Bees	Lasioglossum fulvicorne	Lasioglossum fulvicorne	Lasioglossum fulvicorne (Kirby, 1802)	GBIF Backbone Taxonomy	0.988
Bees	Lasioglossum laevigatum	Lasioglossum laevigatum	Lasioglossum laevigatum (Kirby, 1802)	GBIF Backbone Taxonomy	0.988
Bees	Lasioglossum laticeps	Lasioglossum laticeps	Lasioglossum laticeps (Schenck, 1870)	GBIF Backbone Taxonomy	0.988
Bees	Lasioglossum lativentre	Lasioglossum lativentre	Lasioglossum lativentre (Schenck, 1853)	GBIF Backbone Taxonomy	0.988
Bees	Lasioglossum leucopus	Lasioglossum leucopus	Lasioglossum leucopus (Kirby, 1802)	GBIF Backbone Taxonomy	0.988
Bees	Lasioglossum leucozonium	Lasioglossum leucozonium	Lasioglossum leucozonium (Schrank, 1781)	GBIF Backbone Taxonomy	0.988
Bees	Lasioglossum malachurum	Lasioglossum malachurum	Lasioglossum malachurum (Kirby, 1802)	GBIF Backbone Taxonomy	0.988
Bees	Lasioglossum minutissimum	Lasioglossum minutissimum	Lasioglossum minutissimum (Kirby, 1802)	GBIF Backbone Taxonomy	0.988
Bees	Lasioglossum morio	Lasioglossum morio	Lasioglossum morio (Fabricius, 1793)	GBIF Backbone Taxonomy	0.988
Bees	Lasioglossum nitidiusculum	Lasioglossum nitidiusculum	Lasioglossum nitidiusculum (Kirby, 1802)	GBIF Backbone Taxonomy	0.988
Bees	Lasioglossum parvulum	Lasioglossum parvulum	Lasioglossum parvulum (Schenck, 1853)	GBIF Backbone Taxonomy	0.988
Bees	Lasioglossum pauperatum	Lasioglossum pauperatum	Lasioglossum pauperatum (Brullé, 1832)	GBIF Backbone Taxonomy	0.988
Bees	Lasioglossum pauxillum	Lasioglossum pauxillum	Lasioglossum pauxillum (Schenck, 1853)	GBIF Backbone Taxonomy	0.988
Bees	Lasioglossum prasinum	Lasioglossum prasinum	Lasioglossum prasinum (Smith, 1848)	GBIF Backbone Taxonomy	0.988
Bees	Lasioglossum punctatissimum	Lasioglossum punctatissimum	Lasioglossum punctatissimum (Schenck, 1853)	GBIF Backbone Taxonomy	0.988
Bees	Lasioglossum puncticolle	Lasioglossum puncticolle	Lasioglossum puncticolle (Morawitz, 1872)	GBIF Backbone Taxonomy	0.988
Bees	Lasioglossum quadrinotatum	Lasioglossum quadrinotatum	Lasioglossum quadrinotatum (Kirby, 1802)	GBIF Backbone Taxonomy	0.988
Bees	Lasioglossum rufitarse	Lasioglossum rufitarse	Lasioglossum rufitarse (Zetterstedt, 1838)	GBIF Backbone Taxonomy	0.988
Bees	Lasioglossum semilucens	Lasioglossum semilucens	Lasioglossum semilucens (Alfken, 1914)	GBIF Backbone Taxonomy	0.988
Bees	Lasioglossum sexnotatum	Lasioglossum sexnotatum	Lasioglossum sexnotatum (Kirby, 1802)	GBIF Backbone Taxonomy	0.988
Bees	Lasioglossum sexstrigatum	Lasioglossum sexstrigatum	Lasioglossum sexstrigatum (Schenck, 1870)	GBIF Backbone Taxonomy	0.988
Bees	Lasioglossum smeathmanellum	Lasioglossum smeathmanellum	Lasioglossum smeathmanellum (Kirby, 1802)	GBIF Backbone Taxonomy	0.988
Bees	Lasioglossum villosulum	Lasioglossum villosulum	Lasioglossum villosulum (Kirby, 1802)	GBIF Backbone Taxonomy	0.988
Bees	Lasioglossum xanthopus	Lasioglossum xanthopus	Lasioglossum xanthopus (Kirby, 1802)	GBIF Backbone Taxonomy	0.988
Bees	Lasioglossum zonulum	Lasioglossum zonulum	Lasioglossum zonulum (Smith, 1848)	GBIF Backbone Taxonomy	0.988
Bees	Macropis europaea	Macropis europaea	Macropis europaea Warncke, 1973	GBIF Backbone Taxonomy	0.988
Bees	Megachile centuncularis	Megachile centuncularis	Megachile centuncularis (Linnaeus, 1758)	GBIF Backbone Taxonomy	0.988
Bees	Megachile circumcincta	Megachile circumcincta	Megachile circumcincta (Kirby, 1802)	GBIF Backbone Taxonomy	0.988
Bees	Megachile leachella	Megachile leachella	Megachile leachella Curtis, 1828	GBIF Backbone Taxonomy	0.988
Bees	Megachile ligniseca	Megachile ligniseca	Megachile ligniseca (Kirby, 1802)	GBIF Backbone Taxonomy	0.988
Bees	Megachile maritima	Megachile maritima	Megachile maritima (Kirby, 1802)	GBIF Backbone Taxonomy	0.988
Bees	Megachile versicolor	Megachile versicolor	Megachile versicolor Smith, 1844	GBIF Backbone Taxonomy	0.988
Bees	Megachile willughbiella	Megachile willughbiella	Megachile willughbiella (Kirby, 1802)	GBIF Backbone Taxonomy	0.988
Bees	Melecta albifrons	Melecta albifrons	Melecta albifrons (Forster, 1771)	GBIF Backbone Taxonomy	0.988
Bees	Melitta dimidiata	Melitta dimidiata	Melitta dimidiata Morawitz, 1876	GBIF Backbone Taxonomy	0.988
Bees	Melitta haemorrhoidalis	Melitta haemorrhoidalis	Melitta haemorrhoidalis (Fabricius, 1775)	GBIF Backbone Taxonomy	0.988
Bees	Melitta leporina	Melitta leporina	Melitta leporina (Panzer, 1799)	GBIF Backbone Taxonomy	0.988
Bees	Melitta tricincta	Melitta tricincta	Melitta tricincta Kirby, 1802	GBIF Backbone Taxonomy	0.988
Bees	Nomada argentata	Nomada argentata	Nomada argentata Herrich-Schäffer, 1839	GBIF Backbone Taxonomy	0.988
Bees	Nomada armata	Nomada armata	Nomada armata Herrich-Schäffer, 1839	GBIF Backbone Taxonomy	0.988
Bees	Nomada baccata	Nomada baccata	Nomada baccata Smith, 1844	GBIF Backbone Taxonomy	0.988
Bees	Nomada conjungens	Nomada conjungens	Nomada conjungens Herrich-Schäffer, 1839	GBIF Backbone Taxonomy	0.988
Bees	Nomada errans	Nomada errans	Nomada errans Lepeletier, 1841	GBIF Backbone Taxonomy	0.988
Bees	Nomada fabriciana	Nomada fabriciana	Nomada fabriciana (Linné, 1767)	GBIF Backbone Taxonomy	0.988
Bees	Nomada ferruginata	Nomada ferruginata	Nomada ferruginata (Linné, 1767)	GBIF Backbone Taxonomy	0.988
Bees	Nomada flava	Nomada flava	Nomada flava Panzer, 1798	GBIF Backbone Taxonomy	0.988
Bees	Nomada flavoguttata	Nomada flavoguttata	Nomada flavoguttata (Kirby, 1802)	GBIF Backbone Taxonomy	0.988
Bees	Nomada flavopicta	Nomada flavopicta	Nomada flavopicta (Kirby, 1802)	GBIF Backbone Taxonomy	0.988
Bees	Nomada fucata	Nomada fucata	Nomada fucata Panzer, 1798	GBIF Backbone Taxonomy	0.988
Bees	Nomada fulvicornis	Nomada fulvicornis	Nomada fulvicornis Fabricius, 1793	GBIF Backbone Taxonomy	0.988
Bees	Nomada goodeniana	Nomada goodeniana	Nomada goodeniana (Kirby, 1802)	GBIF Backbone Taxonomy	0.988
Bees	Nomada guttulata	Nomada guttulata	Nomada guttulata Schenck, 1861	GBIF Backbone Taxonomy	0.988
Bees	Nomada hirtipes	Nomada hirtipes	Nomada hirtipes Pérez, 1884	GBIF Backbone Taxonomy	0.988
Bees	Nomada integra	Nomada integra	Nomada integra Brullé, 1832	GBIF Backbone Taxonomy	0.988
Bees	Nomada lathburiana	Nomada lathburiana	Nomada lathburiana (Kirby, 1802)	GBIF Backbone Taxonomy	0.988
Bees	Nomada leucophthalma	Nomada leucophthalma	Nomada leucophthalma (Kirby, 1802)	GBIF Backbone Taxonomy	0.988
Bees	Nomada marshamella	Nomada marshamella	Nomada marshamella (Kirby, 1802)	GBIF Backbone Taxonomy	0.988
Bees	Nomada obtusifrons	Nomada obtusifrons	Nomada obtusifrons Nylander, 1848	GBIF Backbone Taxonomy	0.988
Bees	Nomada panzeri	Nomada panzeri	Nomada panzeri Lepeletier, 1841	GBIF Backbone Taxonomy	0.988
Bees	Nomada roberjeotiana	Nomada roberjeotiana	Nomada roberjeotiana Panzer, 1799	GBIF Backbone Taxonomy	0.988
Bees	Nomada ruficornis	Nomada ruficornis	Nomada ruficornis (Linnaeus, 1758)	GBIF Backbone Taxonomy	0.988
Bees	Nomada rufipes	Nomada rufipes	Nomada rufipes Fabricius, 1793	GBIF Backbone Taxonomy	0.988
Bees	Nomada sexfasciata	Nomada sexfasciata	Nomada sexfasciata Panzer, 1799	GBIF Backbone Taxonomy	0.988
Bees	Nomada sheppardana	Nomada sheppardana	Nomada sheppardana (Kirby, 1802)	GBIF Backbone Taxonomy	0.988
Bees	Nomada signata	Nomada signata	Nomada signata Jurine, 1807	GBIF Backbone Taxonomy	0.988
Bees	Nomada striata	Nomada striata	Nomada striata Fabricius, 1793	GBIF Backbone Taxonomy	0.988
Bees	Osmia aurulenta	Osmia aurulenta	Osmia aurulenta (Panzer, 1799)	GBIF Backbone Taxonomy	0.988
Bees	Osmia bicolor	Osmia bicolor	Osmia bicolor (Schrank, 1781)	GBIF Backbone Taxonomy	0.988
Bees	Osmia bicornis	Osmia bicornis	Osmia bicornis (Linnaeus, 1758)	GBIF Backbone Taxonomy	0.988
Bees	Osmia caerulescens	Osmia caerulescens	Osmia caerulescens (Linnaeus, 1758)	GBIF Backbone Taxonomy	0.988
Bees	Osmia inermis	Osmia inermis	Osmia inermis (Zetterstedt, 1838)	GBIF Backbone Taxonomy	0.988
Bees	Osmia leaiana	Osmia leaiana	Osmia leaiana (Kirby, 1802)	GBIF Backbone Taxonomy	0.988
Bees	Osmia parietina	Osmia parietina	Osmia parietina Curtis, 1828	GBIF Backbone Taxonomy	0.988
Bees	Osmia pilicornis	Osmia pilicornis	Osmia pilicornis Smith, 1846	GBIF Backbone Taxonomy	0.988
Bees	Osmia spinulosa	Osmia spinulosa	Osmia spinulosa (Kirby, 1802)	GBIF Backbone Taxonomy	0.988
Bees	Osmia uncinata	Osmia uncinata	Osmia uncinata Gerstäcker, 1869	GBIF Backbone Taxonomy	0.988
Bees	Osmia xanthomelana	Osmia xanthomelana	Osmia xanthomelana (Kirby, 1802)	GBIF Backbone Taxonomy	0.988
Bees	Panurgus banksianus	Panurgus banksianus	Panurgus banksianus (Kirby, 1802)	GBIF Backbone Taxonomy	0.988
Bees	Panurgus calcaratus	Panurgus calcaratus	Panurgus calcaratus (Scopoli, 1763)	GBIF Backbone Taxonomy	0.988
Bees	Sphecodes crassus	Sphecodes crassus	Sphecodes crassus Thomson, 1870	GBIF Backbone Taxonomy	0.988
Bees	Sphecodes ephippius	Sphecodes ephippius	Sphecodes ephippius (Linné, 1767)	GBIF Backbone Taxonomy	0.988
Bees	Sphecodes ferruginatus	Sphecodes ferruginatus	Sphecodes ferruginatus Hagens, 1882	GBIF Backbone Taxonomy	0.988
Bees	Sphecodes geoffrellus	Sphecodes geoffrellus	Sphecodes geoffrellus (Kirby, 1802)	GBIF Backbone Taxonomy	0.988
Bees	Sphecodes gibbus	Sphecodes gibbus	Sphecodes gibbus (Linnaeus, 1758)	GBIF Backbone Taxonomy	0.988
Bees	Sphecodes hyalinatus	Sphecodes hyalinatus	Sphecodes hyalinatus Hagens, 1882	GBIF Backbone Taxonomy	0.988
Bees	Sphecodes longulus	Sphecodes longulus	Sphecodes longulus Hagens, 1882	GBIF Backbone Taxonomy	0.988
Bees	Sphecodes miniatus	Sphecodes miniatus	Sphecodes miniatus Hagens, 1882	GBIF Backbone Taxonomy	0.988
Bees	Sphecodes monilicornis	Sphecodes monilicornis	Sphecodes monilicornis (Kirby, 1802)	GBIF Backbone Taxonomy	0.988
Bees	Sphecodes niger	Sphecodes niger	Sphecodes niger Hagens, 1874	GBIF Backbone Taxonomy	0.988
Bees	Sphecodes pellucidus	Sphecodes pellucidus	Sphecodes pellucidus Smith, 1845	GBIF Backbone Taxonomy	0.988
Bees	Sphecodes puncticeps	Sphecodes puncticeps	Sphecodes puncticeps Thomson, 1870	GBIF Backbone Taxonomy	0.988
Bees	Sphecodes reticulatus	Sphecodes reticulatus	Sphecodes reticulatus Thomson, 1870	GBIF Backbone Taxonomy	0.988
Bees	Sphecodes rubicundus	Sphecodes rubicundus	Sphecodes rubicundus Hagens, 1875	GBIF Backbone Taxonomy	0.988
Bees	Sphecodes scabricollis	Sphecodes scabricollis	Sphecodes scabricollis Wesmael, 1835	GBIF Backbone Taxonomy	0.988
Bees	Sphecodes spinulosus	Sphecodes spinulosus	Sphecodes spinulosus Hagens, 1875	GBIF Backbone Taxonomy	0.988
Bees	Stelis breviuscula	Stelis breviuscula	Stelis breviuscula Nylander, 1848	GBIF Backbone Taxonomy	0.988
Bees	Stelis ornatula	Stelis ornatula	Stelis ornatula (Klug, 1807)	GBIF Backbone Taxonomy	0.988
Bees	Stelis phaeoptera	Stelis phaeoptera	Stelis phaeoptera (Kirby, 1802)	GBIF Backbone Taxonomy	0.988
Bees	Stelis punctulatissima	Stelis punctulatissima	Stelis punctulatissima (Kirby, 1802)	GBIF Backbone Taxonomy	0.988
Bees	Xylocopa violacea	Xylocopa violacea	Xylocopa violacea (Linnaeus, 1758)	GBIF Backbone Taxonomy	0.988
Bryophytes	Abietinella abietina	Abietinella abietina	Abietinella abietina Fleischer, 1923	GBIF Backbone Taxonomy	0.988
Bryophytes	Acaulon muticum s.l.	Acaulon muticum s.l.	Acaulon muticum C. Müller, 1847	GBIF Backbone Taxonomy	0.988
Bryophytes	Acaulon muticum s.l.	Acaulon muticum s.l.	Acaulon muticum	GBIF Backbone Taxonomy	0.988
Bryophytes	Acaulon muticum s.l.	Acaulon muticum s.l.	Acaulon muticum (Hedw.) Müll.Hal. Müll.Hal. (Hedw.)	GBIF Backbone Taxonomy	0.988
Bryophytes	Acaulon triquetrum	Acaulon triquetrum	Acaulon triquetrum	GBIF Backbone Taxonomy	0.988
Bryophytes	Achrophyllum dentatum	Achrophyllum dentatum	Achrophyllum dentatum Vitt & Crosby, 1972	GBIF Backbone Taxonomy	0.988
Bryophytes	Acrobolbus wilsonii	Acrobolbus wilsonii	Acrobolbus wilsonii Nees	GBIF Backbone Taxonomy	0.988
Bryophytes	Adelanthus decipiens	Adelanthus decipiens	Adelanthus decipiens (Hook.) Mitt. Mitt. (Hook.)	GBIF Backbone Taxonomy	0.988
Bryophytes	Adelanthus lindenbergianus	Adelanthus lindenbergianus	Adelanthus lindenbergianus (Lehm.) Mitt. Mitt. (Lehm.)	GBIF Backbone Taxonomy	0.988
Bryophytes	Aloina aloides s.l.	Aloina aloides s.l.	Aloina aloides Kindberg, 1883	GBIF Backbone Taxonomy	0.988
Bryophytes	Aloina aloides s.l.	Aloina aloides s.l.	Aloina aloides (Bruch & W. P. Schimper) E. J. Craig in Grout, 1939 E. J. Craig in Grout, 1939 (Bruch & W. P. Schimper)	GBIF Backbone Taxonomy	0.988
Bryophytes	Aloina brevirostris	Aloina brevirostris	Aloina brevirostris Kindberg, 1883	GBIF Backbone Taxonomy	0.988
Bryophytes	Aloina rigida	Aloina rigida	Aloina rigida Limpricht, 1888	GBIF Backbone Taxonomy	0.988
Bryophytes	Aloina rigida	Aloina rigida	Aloina rigida (Torka) Podpe Podpe (Torka)	GBIF Backbone Taxonomy	0.988
Bryophytes	Amblyodon dealbatus	Amblyodon dealbatus	Amblyodon dealbatus Bruch & W. P. Schimper, 1841	GBIF Backbone Taxonomy	0.988
Bryophytes	Amblyodon dealbatus	Amblyodon dealbatus	Amblyodon dealbatus (Hedw.) P. Beauv. P. Beauv. (Hedw.)	GBIF Backbone Taxonomy	0.988
Bryophytes	Amblystegium confervoides	Amblystegium confervoides	Amblystegium confervoides (Brid.) B. S. G. B. S. G. (Brid.)	GBIF Backbone Taxonomy	0.988
Bryophytes	Amblystegium confervoides	Amblystegium confervoides	Amblystegium confervoides (Brid.) Schimp. Schimp. (Brid.)	GBIF Backbone Taxonomy	0.988
Bryophytes	Amblystegium radicale	Amblystegium radicale	Amblystegium radicale P. Beauv.	GBIF Backbone Taxonomy	0.988
Bryophytes	Amblystegium radicale	Amblystegium radicale	Amblystegium radicale (P. Beauv.) Schimp. Schimp. (P. Beauv.)	GBIF Backbone Taxonomy	0.988
Bryophytes	Amblystegium serpens	Amblystegium serpens	Amblystegium serpens W. P. Schimper in B.S.G., 1853	GBIF Backbone Taxonomy	0.988
Bryophytes	Amblystegium serpens	Amblystegium serpens	Amblystegium serpens (I. Hagen) Gams, 1957 Gams, 1957 (I. Hagen)	GBIF Backbone Taxonomy	0.988
Bryophytes	Amblystegium serpens	Amblystegium serpens	Amblystegium serpens (Limpricht) Meylan, 1905 Meylan, 1905 (Limpricht)	GBIF Backbone Taxonomy	0.988
Bryophytes	Amblystegium serpens	Amblystegium serpens	Amblystegium serpens (Hedw.) Schmip. Schmip. (Hedw.)	GBIF Backbone Taxonomy	0.988
Bryophytes	Amblystegium serpens	Amblystegium serpens	Amblystegium serpens (Limpricht) Loeske, 1907 Loeske, 1907 (Limpricht)	GBIF Backbone Taxonomy	0.988
Bryophytes	Amphidium lapponicum	Amphidium lapponicum	Amphidium lapponicum W. P. Schimper, 1856	GBIF Backbone Taxonomy	0.988
Bryophytes	Amphidium mougeotii	Amphidium mougeotii	Amphidium mougeotii W. P. Schimper, 1856	GBIF Backbone Taxonomy	0.988
Bryophytes	Anastrepta orcadensis	Anastrepta orcadensis	Anastrepta orcadensis (Hook.) Schiffn. Schiffn. (Hook.)	GBIF Backbone Taxonomy	0.988
Bryophytes	Anastrophyllum donnianum	Anastrophyllum donnianum	Anastrophyllum donnianum (Hook.) Steph. Steph. (Hook.)	GBIF Backbone Taxonomy	0.988
Bryophytes	Anastrophyllum hellerianum	Anastrophyllum hellerianum	Anastrophyllum hellerianum (Nees) Schust. Schust. (Nees)	GBIF Backbone Taxonomy	0.988
Bryophytes	Anastrophyllum hellerianum	Anastrophyllum hellerianum	Anastrophyllum hellerianum (Nees ex Lindenb.) R.M.Schust. R.M.Schust. (Nees ex Lindenb.)	GBIF Backbone Taxonomy	0.988
Bryophytes	Anastrophyllum minutum	Anastrophyllum minutum	Anastrophyllum minutum (Schreb.) R.M.Schust. R.M.Schust. (Schreb.)	GBIF Backbone Taxonomy	0.988
Bryophytes	Anastrophyllum saxicola	Anastrophyllum saxicola	Anastrophyllum saxicola (Schrad.) R.M.Schust. R.M.Schust. (Schrad.)	GBIF Backbone Taxonomy	0.988
Bryophytes	Andreaea alpina	Andreaea alpina	Andreaea alpina Hedwig, 1801	GBIF Backbone Taxonomy	0.988
Bryophytes	Andreaea blyttii	Andreaea blyttii	Andreaea blyttii W. P. Schimper in B.S.G., 1855	GBIF Backbone Taxonomy	0.988
Bryophytes	Andreaea nivalis	Andreaea nivalis	Andreaea nivalis W. J. Hooker, 1811	GBIF Backbone Taxonomy	0.988
Bryophytes	Andreaea rothii	Andreaea rothii	Andreaea rothii Weber & D. Mohr, 1807	GBIF Backbone Taxonomy	0.988
Bryophytes	Andreaea rothii agg. sensu Smith (1978)	Andreaea rothii agg. sensu smith (1978)	Andreaea rothii Weber & D. Mohr, 1807	GBIF Backbone Taxonomy	0.988
Bryophytes	Andreaea rupestris	Andreaea rupestris	Andreaea rupestris Hedwig, 1801	GBIF Backbone Taxonomy	0.988
Bryophytes	Andreaea rupestris agg. sensu Smith (1978)	Andreaea rupestris agg. sensu smith (1978)	Andreaea rupestris Hedwig, 1801	GBIF Backbone Taxonomy	0.988
Bryophytes	Andreaea sinuosa	Andreaea sinuosa	Andreaea sinuosa B. M. Murray, 1986	GBIF Backbone Taxonomy	0.988
Bryophytes	Aneura mirabilis	Aneura mirabilis	Aneura mirabilis (Malmb.) Wickett & Goffinet Wickett & Goffinet (Malmb.)	GBIF Backbone Taxonomy	0.988
Bryophytes	Aneura pinguis	Aneura pinguis	Aneura pinguis (L.) Dumort. Dumort. (L.)	GBIF Backbone Taxonomy	0.988
Bryophytes	Anoectangium aestivum	Anoectangium aestivum	Anoectangium aestivum Mitten, 1869	GBIF Backbone Taxonomy	0.988
Bryophytes	Anomobryum julaceum s.l.	Anomobryum julaceum s.l.	Anomobryum julaceum W. P. Schimper, 1860	GBIF Backbone Taxonomy	0.988
Bryophytes	Anomodon attenuatus	Anomodon attenuatus	Anomodon attenuatus	GBIF Backbone Taxonomy	0.988
Bryophytes	Anomodon longifolius	Anomodon longifolius	Anomodon longifolius C. J. Hartman, 1838	GBIF Backbone Taxonomy	0.988
Bryophytes	Anomodon viticulosus	Anomodon viticulosus	Anomodon viticulosus W. J. Hooker & Taylor, 1818	GBIF Backbone Taxonomy	0.988
Bryophytes	Anthelia julacea	Anthelia julacea	Anthelia julacea (L.) Dumort. Dumort. (L.)	GBIF Backbone Taxonomy	0.988
Bryophytes	Anthelia juratzkana	Anthelia juratzkana	Anthelia juratzkana (Limpr.) Trevis. Trevis. (Limpr.)	GBIF Backbone Taxonomy	0.988
Bryophytes	Anthoceros agrestis	Anthoceros agrestis	Anthoceros agrestis Paton	GBIF Backbone Taxonomy	0.988
Bryophytes	Anthoceros punctatus	Anthoceros punctatus	Anthoceros punctatus L.	GBIF Backbone Taxonomy	0.988
Bryophytes	Antitrichia curtipendula	Antitrichia curtipendula	Antitrichia curtipendula Bridel, 1819	GBIF Backbone Taxonomy	0.988
Bryophytes	Aongstroemia longipes	Aongstroemia longipes	Aongstroemia longipes Bruch & W. P. Schimper in B.S.G., 1846	GBIF Backbone Taxonomy	0.988
Bryophytes	Aphanolejeunea microscopica	Aphanolejeunea microscopica	Aphanolejeunea microscopica (Taylor) A.Evans A.Evans (Taylor)	GBIF Backbone Taxonomy	0.988
Bryophytes	Aphanorrhegma patens	Aphanorrhegma patens	Aphanorrhegma patens (Hedw.) Lindb. Lindb. (Hedw.)	GBIF Backbone Taxonomy	0.988
Bryophytes	Aplodon wormskioldii	Aplodon wormskioldii	Aplodon wormskioldii R. Brown, 1823	GBIF Backbone Taxonomy	0.988
Bryophytes	Aplodon wormskioldii	Aplodon wormskioldii	Aplodon wormskioldii (Hornem.) Kindb. Kindb. (Hornem.)	GBIF Backbone Taxonomy	0.988
Bryophytes	Archidium alternifolium	Archidium alternifolium	Archidium alternifolium Mitten, 1851	GBIF Backbone Taxonomy	0.988
Bryophytes	Archidium alternifolium	Archidium alternifolium	Archidium alternifolium (Hedw.) Schimp. Schimp. (Hedw.)	GBIF Backbone Taxonomy	0.988
Bryophytes	Arctoa anderssonii	Arctoa anderssonii	Arctoa anderssonii Wichura, 1859	GBIF Backbone Taxonomy	0.988
Bryophytes	Arctoa fulvella	Arctoa fulvella	Arctoa fulvella Bruch & W. P. Schimper in B.S.G., 1846	GBIF Backbone Taxonomy	0.988
Bryophytes	Athalamia hyalina	Athalamia hyalina	Athalamia hyalina (Sommerf.) S.Hatt. S.Hatt. (Sommerf.)	GBIF Backbone Taxonomy	0.988
Bryophytes	Atrichum angustatum	Atrichum angustatum	Atrichum angustatum Bruch & W. P. Schimper in B.S.G., 1844	GBIF Backbone Taxonomy	0.988
Bryophytes	Atrichum crispum	Atrichum crispum	Atrichum crispum Sullivant & Lesquereux, 1856	GBIF Backbone Taxonomy	0.988
Bryophytes	Atrichum tenellum	Atrichum tenellum	Atrichum tenellum Bruch & W. P. Schimper in B.S.G., 1844	GBIF Backbone Taxonomy	0.988
Bryophytes	Atrichum undulatum	Atrichum undulatum	Atrichum undulatum Palisot de Beauvois, 1805	GBIF Backbone Taxonomy	0.988
Bryophytes	Atrichum undulatum	Atrichum undulatum	Atrichum undulatum (Brotherus) Chen Pan-chieh & Wan Thung-ling ex Xu Wen-xuan & Xiong Ruo-li, 1984 Chen Pan-chieh & Wan Thung-ling ex Xu Wen-xuan & Xiong Ruo-li, 1984 (Brotherus)	GBIF Backbone Taxonomy	0.988
Bryophytes	Atrichum undulatum	Atrichum undulatum	Atrichum undulatum (Brotherus) Chen Pan-chieh & Wan Thung-ling Chen Pan-chieh & Wan Thung-ling (Brotherus)	GBIF Backbone Taxonomy	0.988
Bryophytes	Aulacomnium androgynum	Aulacomnium androgynum	Aulacomnium androgynum Schwaegrichen, 1827	GBIF Backbone Taxonomy	0.988
Bryophytes	Aulacomnium palustre	Aulacomnium palustre	Aulacomnium palustre Schwaegrichen, 1827	GBIF Backbone Taxonomy	0.988
Bryophytes	Aulacomnium turgidum	Aulacomnium turgidum	Aulacomnium turgidum Schwaegrichen, 1827	GBIF Backbone Taxonomy	0.988
Bryophytes	Aulacomnium turgidum	Aulacomnium turgidum	Aulacomnium turgidum (Wahl.) Schaegr. Schaegr. (Wahl.)	GBIF Backbone Taxonomy	0.988
Bryophytes	Barbilophozia atlantica	Barbilophozia atlantica	Barbilophozia atlantica (Kaal.) K. Müll. K. Müll. (Kaal.)	GBIF Backbone Taxonomy	0.988
Bryophytes	Barbilophozia atlantica	Barbilophozia atlantica	Barbilophozia atlantica (Kaal.) Müll.Frib. Müll.Frib. (Kaal.)	GBIF Backbone Taxonomy	0.988
Bryophytes	Barbilophozia attenuata	Barbilophozia attenuata	Barbilophozia attenuata (Mart.) Loeske Loeske (Mart.)	GBIF Backbone Taxonomy	0.988
Bryophytes	Barbilophozia attenuata	Barbilophozia attenuata	Barbilophozia attenuata (Nees) Loeske Loeske (Nees)	GBIF Backbone Taxonomy	0.988
Bryophytes	Barbilophozia barbata	Barbilophozia barbata	Barbilophozia barbata (Schmidel ex Schreb.) Loeske Loeske (Schmidel ex Schreb.)	GBIF Backbone Taxonomy	0.988
Bryophytes	Barbilophozia floerkei	Barbilophozia floerkei	Barbilophozia floerkei (Web. & Mohr) Loeske Loeske (Web. & Mohr)	GBIF Backbone Taxonomy	0.988
Bryophytes	Barbilophozia hatcheri	Barbilophozia hatcheri	Barbilophozia hatcheri (A.Evans) Loeske Loeske (A.Evans)	GBIF Backbone Taxonomy	0.988
Bryophytes	Barbilophozia kunzeana	Barbilophozia kunzeana	Barbilophozia kunzeana (Huebener) Müll.Frib. Müll.Frib. (Huebener)	GBIF Backbone Taxonomy	0.988
Bryophytes	Barbilophozia kunzeana	Barbilophozia kunzeana	Barbilophozia kunzeana (Hüb.) Gams Gams (Hüb.)	GBIF Backbone Taxonomy	0.988
Bryophytes	Barbilophozia kunzeana	Barbilophozia kunzeana	Barbilophozia kunzeana (Huebener) K. Müller K. Müller (Huebener)	GBIF Backbone Taxonomy	0.988
Bryophytes	Barbilophozia lycopodioides	Barbilophozia lycopodioides	Barbilophozia lycopodioides (Wallr.) Loeske Loeske (Wallr.)	GBIF Backbone Taxonomy	0.988
Bryophytes	Barbilophozia quadriloba	Barbilophozia quadriloba	Barbilophozia quadriloba (Lindb.) Loeske Loeske (Lindb.)	GBIF Backbone Taxonomy	0.988
Bryophytes	Barbula convoluta	Barbula convoluta	Barbula convoluta Hedwig, 1801	GBIF Backbone Taxonomy	0.988
Bryophytes	Barbula unguiculata	Barbula unguiculata	Barbula unguiculata Hedwig, 1801	GBIF Backbone Taxonomy	0.988
Bryophytes	Bartramia halleriana	Bartramia halleriana	Bartramia halleriana Hedwig, 1801	GBIF Backbone Taxonomy	0.988
Bryophytes	Bartramia ithyphylla	Bartramia ithyphylla	Bartramia ithyphylla Bridel, 1803	GBIF Backbone Taxonomy	0.988
Bryophytes	Bartramia pomiformis	Bartramia pomiformis	Bartramia pomiformis Hedwig, 1801	GBIF Backbone Taxonomy	0.988
Bryophytes	Bartramia stricta	Bartramia stricta	Bartramia stricta C. J. Hartman, 1838	GBIF Backbone Taxonomy	0.988
Bryophytes	Bartramia stricta	Bartramia stricta	Bartramia stricta Bridel, 1803	GBIF Backbone Taxonomy	0.988
Bryophytes	Bazzania pearsonii	Bazzania pearsonii	Bazzania pearsonii Stephani	GBIF Backbone Taxonomy	0.988
Bryophytes	Bazzania tricrenata	Bazzania tricrenata	Bazzania tricrenata (Wahlenb.) Trevis. Trevis. (Wahlenb.)	GBIF Backbone Taxonomy	0.988
Bryophytes	Bazzania tricrenata	Bazzania tricrenata	Bazzania tricrenata (Wahlenb.) Lindb. Lindb. (Wahlenb.)	GBIF Backbone Taxonomy	0.988
Bryophytes	Bazzania trilobata	Bazzania trilobata	Bazzania trilobata (L.) Gray Gray (L.)	GBIF Backbone Taxonomy	0.988
Bryophytes	Blasia pusilla	Blasia pusilla	Blasia pusilla L.	GBIF Backbone Taxonomy	0.988
Bryophytes	Blepharostoma trichophyllum	Blepharostoma trichophyllum	Blepharostoma trichophyllum (L.) Dumort. Dumort. (L.)	GBIF Backbone Taxonomy	0.988
Bryophytes	Blindia acuta	Blindia acuta	Blindia acuta Bruch & W. P. Schimper in B.S.G., 1846	GBIF Backbone Taxonomy	0.988
Bryophytes	Blindia caespiticia	Blindia caespiticia	Blindia caespiticia C. Müller, 1853	GBIF Backbone Taxonomy	0.988
Bryophytes	Blindia caespiticia	Blindia caespiticia	Blindia caespiticia (F.Weber & D.Mohr) Müll.Hal. Müll.Hal. (F.Weber & D.Mohr)	GBIF Backbone Taxonomy	0.988
Bryophytes	Brachydontium trichodes	Brachydontium trichodes	Brachydontium trichodes Fürnrohr, 1827	GBIF Backbone Taxonomy	0.988
Bryophytes	Brachydontium trichodes	Brachydontium trichodes	Brachydontium trichodes (F.Weber) Milde Milde (F.Weber)	GBIF Backbone Taxonomy	0.988
Bryophytes	Brachytheciastrum trachypodium	Brachytheciastrum trachypodium	Brachytheciastrum trachypodium (Brid.) Schimp. Schimp. (Brid.)	GBIF Backbone Taxonomy	0.988
Bryophytes	Brachytheciastrum trachypodium	Brachytheciastrum trachypodium	Brachytheciastrum trachypodium (Brid.) Ignatov & Huttunen Ignatov & Huttunen (Brid.)	GBIF Backbone Taxonomy	0.988
Bryophytes	Brachytheciastrum velutinum	Brachytheciastrum velutinum	Brachytheciastrum velutinum (Hedw.) Schimp. Schimp. (Hedw.)	GBIF Backbone Taxonomy	0.988
Bryophytes	Brachytheciastrum velutinum	Brachytheciastrum velutinum	Brachytheciastrum velutinum (Hedw.) Ignatov & Huttunen Ignatov & Huttunen (Hedw.)	GBIF Backbone Taxonomy	0.988
Bryophytes	Brachythecium albicans	Brachythecium albicans	Brachythecium albicans W. P. Schimper in B.S.G., 1853	GBIF Backbone Taxonomy	0.988
Bryophytes	Brachythecium cirrosum	Brachythecium cirrosum	Brachythecium cirrosum (Schwägr.) Grout Grout (Schwägr.)	GBIF Backbone Taxonomy	0.988
Bryophytes	Brachythecium cirrosum	Brachythecium cirrosum	Brachythecium cirrosum (Schwägr.) Schimp. Schimp. (Schwägr.)	GBIF Backbone Taxonomy	0.988
Bryophytes	Brachythecium glareosum	Brachythecium glareosum	Brachythecium glareosum W. P. Schimper in B.S.G., 1853	GBIF Backbone Taxonomy	0.988
Bryophytes	Brachythecium mildeanum	Brachythecium mildeanum	Brachythecium mildeanum W. P. Schimper in Milde, 1862	GBIF Backbone Taxonomy	0.988
Bryophytes	Brachythecium mildeanum	Brachythecium mildeanum	Brachythecium mildeanum (Schimp.) Milde Milde (Schimp.)	GBIF Backbone Taxonomy	0.988
Bryophytes	Brachythecium rivulare	Brachythecium rivulare	Brachythecium rivulare W. P. Schimper in B.S.G., 1853	GBIF Backbone Taxonomy	0.988
Bryophytes	Brachythecium rivulare	Brachythecium rivulare	Brachythecium rivulare B. S. G.	GBIF Backbone Taxonomy	0.988
Bryophytes	Brachythecium rutabulum	Brachythecium rutabulum	Brachythecium rutabulum W. P. Schimper in B.S.G., 1853	GBIF Backbone Taxonomy	0.988
Bryophytes	Brachythecium salebrosum	Brachythecium salebrosum	Brachythecium salebrosum W. P. Schimper in B.S.G., 1853	GBIF Backbone Taxonomy	0.988
Bryophytes	Breutelia chrysocoma	Breutelia chrysocoma	Breutelia chrysocoma Lindberg, 1863	GBIF Backbone Taxonomy	0.988
Bryophytes	Bruchia vogesiaca	Bruchia vogesiaca	Bruchia vogesiaca Schwaegrichen, 1824	GBIF Backbone Taxonomy	0.988
Bryophytes	Bryoerythrophyllum caledonicum	Bryoerythrophyllum caledonicum	Bryoerythrophyllum caledonicum D. G. Long, 1982	GBIF Backbone Taxonomy	0.988
Bryophytes	Bryoerythrophyllum ferruginascens	Bryoerythrophyllum ferruginascens	Bryoerythrophyllum ferruginascens Giacomini, 1947	GBIF Backbone Taxonomy	0.988
Bryophytes	Bryoerythrophyllum recurvirostrum	Bryoerythrophyllum recurvirostrum	Bryoerythrophyllum recurvirostrum Chen Pan-chieh, 1941	GBIF Backbone Taxonomy	0.988
Bryophytes	Bryoerythrophyllum recurvirostrum	Bryoerythrophyllum recurvirostrum	Bryoerythrophyllum recurvirostrum (Hedw.) Chen Chen (Hedw.)	GBIF Backbone Taxonomy	0.988
Bryophytes	Bryum algovicum	Bryum algovicum	Bryum algovicum	GBIF Backbone Taxonomy	0.988
Bryophytes	Bryum alpinum	Bryum alpinum	Bryum alpinum Hudson ex Withering, 1801	GBIF Backbone Taxonomy	0.988
Bryophytes	Bryum alpinum	Bryum alpinum	Bryum alpinum Brid.	GBIF Backbone Taxonomy	0.988
Bryophytes	Bryum alpinum	Bryum alpinum	Bryum alpinum Hudson	GBIF Backbone Taxonomy	0.988
Bryophytes	Bryum apiculatum	Bryum apiculatum	Bryum apiculatum Schwaegrichen, 1816	GBIF Backbone Taxonomy	0.988
Bryophytes	Bryum archangelicum	Bryum archangelicum	Bryum archangelicum Bruch & W. P. Schimper in B.S.G., 1846	GBIF Backbone Taxonomy	0.988
Bryophytes	Bryum arcticum	Bryum arcticum	Bryum arcticum Bruch & W. P. Schimper in B.S.G., 1846	GBIF Backbone Taxonomy	0.988
Bryophytes	Bryum argenteum	Bryum argenteum	Bryum argenteum Hedwig, 1801	GBIF Backbone Taxonomy	0.988
Bryophytes	Bryum argenteum	Bryum argenteum	Bryum argenteum Broth.	GBIF Backbone Taxonomy	0.988
Bryophytes	Bryum bornholmense	Bryum bornholmense	Bryum bornholmense Winkelmann & Ruthe, 1899	GBIF Backbone Taxonomy	0.988
Bryophytes	Bryum calophyllum	Bryum calophyllum	Bryum calophyllum R. Brown, 1823	GBIF Backbone Taxonomy	0.988
Bryophytes	Bryum canariense	Bryum canariense	Bryum canariense Bridel, 1817	GBIF Backbone Taxonomy	0.988
Bryophytes	Bryum capillare	Bryum capillare	Bryum capillare Hedw.	GBIF Backbone Taxonomy	0.988
Bryophytes	Bryum creberrimum	Bryum creberrimum	Bryum creberrimum Taylor, 1846	GBIF Backbone Taxonomy	0.988
Bryophytes	Bryum cyclophyllum	Bryum cyclophyllum	Bryum cyclophyllum Bruch & W. P. Schimper, 1839	GBIF Backbone Taxonomy	0.988
Bryophytes	Bryum cyclophyllum	Bryum cyclophyllum	Bryum cyclophyllum (Schwaegr.) B. S. G. B. S. G. (Schwaegr.)	GBIF Backbone Taxonomy	0.988
Bryophytes	Bryum dichotomum	Bryum dichotomum	Bryum dichotomum Hedwig, 1801	GBIF Backbone Taxonomy	0.988
Bryophytes	Bryum dixonii	Bryum dixonii	Bryum dixonii Cardot, 1901	GBIF Backbone Taxonomy	0.988
Bryophytes	Bryum dixonii	Bryum dixonii	Bryum dixonii Cardot ex Nicholson	GBIF Backbone Taxonomy	0.988
Bryophytes	Bryum donianum	Bryum donianum	Bryum donianum Greville, 1827	GBIF Backbone Taxonomy	0.988
Bryophytes	Bryum dyffrynense	Bryum dyffrynense	Bryum dyffrynense D. T. Holyoak	GBIF Backbone Taxonomy	0.988
Bryophytes	Bryum elegans	Bryum elegans	Bryum elegans Nees in Bridel, 1827	GBIF Backbone Taxonomy	0.988
Bryophytes	Bryum elegans	Bryum elegans	Bryum elegans Greville, 1828	GBIF Backbone Taxonomy	0.988
Bryophytes	Bryum gemmiparum	Bryum gemmiparum	Bryum gemmiparum De Notaris, 1866	GBIF Backbone Taxonomy	0.988
Bryophytes	Bryum intermedium	Bryum intermedium	Bryum intermedium Blandow, 1809	GBIF Backbone Taxonomy	0.988
Bryophytes	Bryum klinggraeffii	Bryum klinggraeffii	Bryum klinggraeffii W. P. Schimper in Klinggräff, 1858	GBIF Backbone Taxonomy	0.988
Bryophytes	Bryum knowltonii	Bryum knowltonii	Bryum knowltonii Barnes, 1889	GBIF Backbone Taxonomy	0.988
Bryophytes	Bryum kunzei	Bryum kunzei	Bryum kunzei Hornschuch, 1819	GBIF Backbone Taxonomy	0.988
Bryophytes	Bryum marratii	Bryum marratii	Bryum marratii Wilson, 1855	GBIF Backbone Taxonomy	0.988
Bryophytes	Bryum mildeanum	Bryum mildeanum	Bryum mildeanum Juratzka, 1862	GBIF Backbone Taxonomy	0.988
Bryophytes	Bryum moravicum	Bryum moravicum	Bryum moravicum Podp.	GBIF Backbone Taxonomy	0.988
Bryophytes	Bryum moravicum	Bryum moravicum	Bryum moravicum Syed	GBIF Backbone Taxonomy	0.988
Bryophytes	Bryum muehlenbeckii	Bryum muehlenbeckii	Bryum muehlenbeckii Bruch & W. P. Schimper in B.S.G., 1846	GBIF Backbone Taxonomy	0.988
Bryophytes	Bryum pallens	Bryum pallens	Bryum pallens	GBIF Backbone Taxonomy	0.988
Bryophytes	Bryum pallescens	Bryum pallescens	Bryum pallescens Schleicher ex Schwaegrichen, 1816	GBIF Backbone Taxonomy	0.988
Bryophytes	Bryum pallescens	Bryum pallescens	Bryum pallescens Schleicher	GBIF Backbone Taxonomy	0.988
Bryophytes	Bryum pseudotriquetrum	Bryum pseudotriquetrum	Bryum pseudotriquetrum P. G. Gärtner, B. Meyer & Scherbius, 1802	GBIF Backbone Taxonomy	0.988
Bryophytes	Bryum pseudotriquetrum	Bryum pseudotriquetrum	Bryum pseudotriquetrum (Hedw.) Schimp. Schimp. (Hedw.)	GBIF Backbone Taxonomy	0.988
Bryophytes	Bryum pseudotriquetrum var. pseudotriquetrum	Bryum pseudotriquetrum var. pseudotriquetrum	Bryum pseudotriquetrum var. pseudotriquetrum	GBIF Backbone Taxonomy	0.999
Bryophytes	Bryum radiculosum	Bryum radiculosum	Bryum radiculosum Bridel, 1817	GBIF Backbone Taxonomy	0.988
Bryophytes	Bryum riparium	Bryum riparium	Bryum riparium I. Hagen, 1908	GBIF Backbone Taxonomy	0.988
Bryophytes	Bryum riparium	Bryum riparium	Bryum riparium I.Hag.	GBIF Backbone Taxonomy	0.988
Bryophytes	Bryum riparium	Bryum riparium	Bryum riparium E.Ule	GBIF Backbone Taxonomy	0.988
Bryophytes	Bryum rubens	Bryum rubens	Bryum rubens Mitten, 1856	GBIF Backbone Taxonomy	0.988
Bryophytes	Bryum ruderale	Bryum ruderale	Bryum ruderale Crundwell & Nyholm, 1963	GBIF Backbone Taxonomy	0.988
Bryophytes	Bryum salinum	Bryum salinum	Bryum salinum I. Hagen ex Limpricht, 1892	GBIF Backbone Taxonomy	0.988
Bryophytes	Bryum salinum	Bryum salinum	Bryum salinum I. Hagen	GBIF Backbone Taxonomy	0.988
Bryophytes	Bryum sauteri	Bryum sauteri	Bryum sauteri Bruch & W. P. Schimper in B.S.G., 1846	GBIF Backbone Taxonomy	0.988
Bryophytes	Bryum sauteri	Bryum sauteri	Bryum sauteri B. S. G.	GBIF Backbone Taxonomy	0.988
Bryophytes	Bryum schleicheri	Bryum schleicheri	Bryum schleicheri Schwaegrichen, 1816	GBIF Backbone Taxonomy	0.988
Bryophytes	Bryum schleicheri	Bryum schleicheri	Bryum schleicheri Lam. & DC.	GBIF Backbone Taxonomy	0.988
Bryophytes	Bryum subapiculatum	Bryum subapiculatum	Bryum subapiculatum Hampe, 1872	GBIF Backbone Taxonomy	0.988
Bryophytes	Bryum tenuisetum	Bryum tenuisetum	Bryum tenuisetum Limpricht, 1897	GBIF Backbone Taxonomy	0.988
Bryophytes	Bryum torquescens	Bryum torquescens	Bryum torquescens Bruch ex De Not.	GBIF Backbone Taxonomy	0.988
Bryophytes	Bryum torquescens	Bryum torquescens	Bryum torquescens Bruch & Schimp.	GBIF Backbone Taxonomy	0.988
Bryophytes	Bryum valparaisense	Bryum valparaisense	Bryum valparaisense Thériot, 1917	GBIF Backbone Taxonomy	0.988
Bryophytes	Bryum violaceum	Bryum violaceum	Bryum violaceum Crundwell & Nyholm, 1963	GBIF Backbone Taxonomy	0.988
Bryophytes	Bryum warneum	Bryum warneum	Bryum warneum Bridel, 1826	GBIF Backbone Taxonomy	0.988
Bryophytes	Bryum weigelii	Bryum weigelii	Bryum weigelii Sprengel, 1807	GBIF Backbone Taxonomy	0.988
Bryophytes	Buxbaumia aphylla	Buxbaumia aphylla	Buxbaumia aphylla Hedwig, 1801	GBIF Backbone Taxonomy	0.988
Bryophytes	Buxbaumia viridis	Buxbaumia viridis	Buxbaumia viridis Mougeot & Nestler, 1823	GBIF Backbone Taxonomy	0.988
Bryophytes	Calliergon cordifolium	Calliergon cordifolium	Calliergon cordifolium Kindberg, 1894	GBIF Backbone Taxonomy	0.988
Bryophytes	Calliergon giganteum	Calliergon giganteum	Calliergon giganteum Kindberg, 1894	GBIF Backbone Taxonomy	0.988
Bryophytes	Calliergonella cuspidata	Calliergonella cuspidata	Calliergonella cuspidata Loeske, 1911	GBIF Backbone Taxonomy	0.988
Bryophytes	Calliergonella lindbergii	Calliergonella lindbergii	Calliergonella lindbergii Hedenäs, 1990	GBIF Backbone Taxonomy	0.988
Bryophytes	Calypogeia arguta	Calypogeia arguta	Calypogeia arguta Nees & Mont.	GBIF Backbone Taxonomy	0.988
Bryophytes	Calypogeia azurea	Calypogeia azurea	Calypogeia azurea Stotler & Crotz	GBIF Backbone Taxonomy	0.988
Bryophytes	Calypogeia fissa	Calypogeia fissa	Calypogeia fissa (L.) Raddi Raddi (L.)	GBIF Backbone Taxonomy	0.988
Bryophytes	Calypogeia integristipula	Calypogeia integristipula	Calypogeia integristipula Steph.	GBIF Backbone Taxonomy	0.988
Bryophytes	Calypogeia muelleriana	Calypogeia muelleriana	Calypogeia muelleriana (Schiffn.) Müll.Frib. Müll.Frib. (Schiffn.)	GBIF Backbone Taxonomy	0.988
Bryophytes	Calypogeia muelleriana	Calypogeia muelleriana	Calypogeia muelleriana (Schiffn.) K. Müll. K. Müll. (Schiffn.)	GBIF Backbone Taxonomy	0.988
Bryophytes	Calypogeia neesiana	Calypogeia neesiana	Calypogeia neesiana (C.Massal. & Carestia) Müll.Frib. Müll.Frib. (C.Massal. & Carestia)	GBIF Backbone Taxonomy	0.988
Bryophytes	Calypogeia neesiana	Calypogeia neesiana	Calypogeia neesiana (Mass. & Carest.) K. Müll. K. Müll. (Mass. & Carest.)	GBIF Backbone Taxonomy	0.988
Bryophytes	Calypogeia sphagnicola	Calypogeia sphagnicola	Calypogeia sphagnicola (Arnell & J.Perss.) Warnst. & Loeske Warnst. & Loeske (Arnell & J.Perss.)	GBIF Backbone Taxonomy	0.988
Bryophytes	Calypogeia suecica	Calypogeia suecica	Calypogeia suecica (H. Arn. & J. Perss.) K. Müll. K. Müll. (H. Arn. & J. Perss.)	GBIF Backbone Taxonomy	0.988
Bryophytes	Calypogeia suecica	Calypogeia suecica	Calypogeia suecica (Arnell & J.Perss.) Müll.Frib. Müll.Frib. (Arnell & J.Perss.)	GBIF Backbone Taxonomy	0.988
Bryophytes	Calyptrochaeta apiculata	Calyptrochaeta apiculata	Calyptrochaeta apiculata Vitt, 1979	GBIF Backbone Taxonomy	0.988
Bryophytes	Campyliadelphus chrysophyllus	Campyliadelphus chrysophyllus	Campyliadelphus chrysophyllus (Brid.) R.S.Chopra R.S.Chopra (Brid.)	GBIF Backbone Taxonomy	0.988
Bryophytes	Campyliadelphus chrysophyllus	Campyliadelphus chrysophyllus	Campyliadelphus chrysophyllus (Brid.) Kanda Kanda (Brid.)	GBIF Backbone Taxonomy	0.988
Bryophytes	Campyliadelphus elodes	Campyliadelphus elodes	Campyliadelphus elodes Kanda, 1975	GBIF Backbone Taxonomy	0.988
Bryophytes	Campylium stellatum s.l.	Campylium stellatum s.l.	Campylium stellatum (Hedw.) C. Jens. C. Jens. (Hedw.)	GBIF Backbone Taxonomy	0.988
Bryophytes	Campylophyllum calcareum	Campylophyllum calcareum	Campylophyllum calcareum (Crundw. & Nyh.) Hedenäs Hedenäs (Crundw. & Nyh.)	GBIF Backbone Taxonomy	0.988
Bryophytes	Campylophyllum halleri	Campylophyllum halleri	Campylophyllum halleri Fleischer, 1914	GBIF Backbone Taxonomy	0.988
Bryophytes	Campylopus atrovirens	Campylopus atrovirens	Campylopus atrovirens De Notaris, 1838	GBIF Backbone Taxonomy	0.988
Bryophytes	Campylopus atrovirens var. atrovirens	Campylopus atrovirens var. atrovirens	Campylopus atrovirens var. atrovirens	GBIF Backbone Taxonomy	0.999
Bryophytes	Campylopus brevipilus	Campylopus brevipilus	Campylopus brevipilus Bruch & W. P. Schimper in B.S.G., 1847	GBIF Backbone Taxonomy	0.988
Bryophytes	Campylopus flexuosus	Campylopus flexuosus	Campylopus flexuosus Bridel, 1819	GBIF Backbone Taxonomy	0.988
Bryophytes	Campylopus fragilis	Campylopus fragilis	Campylopus fragilis Bruch & W. P. Schimper in B.S.G., 1847	GBIF Backbone Taxonomy	0.988
Bryophytes	Campylopus fragilis	Campylopus fragilis	Campylopus fragilis (Bridd.) B.S.G. B.S.G. (Bridd.)	GBIF Backbone Taxonomy	0.988
Bryophytes	Campylopus gracilis	Campylopus gracilis	Campylopus gracilis Jaeger, 1872	GBIF Backbone Taxonomy	0.988
Bryophytes	Campylopus introflexus	Campylopus introflexus	Campylopus introflexus Bridel, 1819	GBIF Backbone Taxonomy	0.988
Bryophytes	Campylopus pilifer	Campylopus pilifer	Campylopus pilifer Bridel, 1819	GBIF Backbone Taxonomy	0.988
Bryophytes	Campylopus pyriformis	Campylopus pyriformis	Campylopus pyriformis Bridel, 1826	GBIF Backbone Taxonomy	0.988
Bryophytes	Campylopus schimperi	Campylopus schimperi	Campylopus schimperi J. Milde in Rabenhorst, 1864	GBIF Backbone Taxonomy	0.988
Bryophytes	Campylopus setifolius	Campylopus setifolius	Campylopus setifolius Wilson, 1855	GBIF Backbone Taxonomy	0.988
Bryophytes	Campylopus shawii	Campylopus shawii	Campylopus shawii Wilson in G. E. Hunt, 1868	GBIF Backbone Taxonomy	0.988
Bryophytes	Campylopus subporodictyon	Campylopus subporodictyon	Campylopus subporodictyon B. H. Allen & Ireland, 2002	GBIF Backbone Taxonomy	0.988
Bryophytes	Campylopus subulatus	Campylopus subulatus	Campylopus subulatus W. P. Schimper ex J. Milde, 1862	GBIF Backbone Taxonomy	0.988
Bryophytes	Campylopus subulatus	Campylopus subulatus	Campylopus subulatus Schimp.	GBIF Backbone Taxonomy	0.988
Bryophytes	Campylostelium saxicola	Campylostelium saxicola	Campylostelium saxicola Bruch & W. P. Schimper in B.S.G., 1846	GBIF Backbone Taxonomy	0.988
Bryophytes	Catoscopium nigritum	Catoscopium nigritum	Catoscopium nigritum Bridel, 1826	GBIF Backbone Taxonomy	0.988
Bryophytes	Cephalozia ambigua	Cephalozia ambigua	Cephalozia ambigua C.Massal.	GBIF Backbone Taxonomy	0.988
Bryophytes	Cephalozia bicuspidata	Cephalozia bicuspidata	Cephalozia bicuspidata (L.) Dumort. Dumort. (L.)	GBIF Backbone Taxonomy	0.988
Bryophytes	Cephalozia catenulata	Cephalozia catenulata	Cephalozia catenulata (Hüb.) Lindb. Lindb. (Hüb.)	GBIF Backbone Taxonomy	0.988
Bryophytes	Cephalozia connivens	Cephalozia connivens	Cephalozia connivens (Dicks.) Lindb. Lindb. (Dicks.)	GBIF Backbone Taxonomy	0.988
Bryophytes	Cephalozia leucantha	Cephalozia leucantha	Cephalozia leucantha Spruce	GBIF Backbone Taxonomy	0.988
Bryophytes	Cephalozia loitlesbergeri	Cephalozia loitlesbergeri	Cephalozia loitlesbergeri Schiffn.	GBIF Backbone Taxonomy	0.988
Bryophytes	Cephalozia lunulifolia	Cephalozia lunulifolia	Cephalozia lunulifolia (Dumort.) Dumort. Dumort. (Dumort.)	GBIF Backbone Taxonomy	0.988
Bryophytes	Cephalozia macrostachya	Cephalozia macrostachya	Cephalozia macrostachya Kaal.	GBIF Backbone Taxonomy	0.988
Bryophytes	Cephalozia pleniceps	Cephalozia pleniceps	Cephalozia pleniceps (Aust.) Lindb. Lindb. (Aust.)	GBIF Backbone Taxonomy	0.988
Bryophytes	Cephaloziella baumgartneri	Cephaloziella baumgartneri	Cephaloziella baumgartneri Schiffner	GBIF Backbone Taxonomy	0.988
Bryophytes	Cephaloziella calyculata	Cephaloziella calyculata	Cephaloziella calyculata (Durieu & Mont.) K. Müller K. Müller (Durieu & Mont.)	GBIF Backbone Taxonomy	0.988
Bryophytes	Cephaloziella dentata	Cephaloziella dentata	Cephaloziella dentata (Raddi) Mig. Mig. (Raddi)	GBIF Backbone Taxonomy	0.988
Bryophytes	Cephaloziella dentata	Cephaloziella dentata	Cephaloziella dentata (Raddi) Steph. Steph. (Raddi)	GBIF Backbone Taxonomy	0.988
Bryophytes	Cephaloziella dentata	Cephaloziella dentata	Cephaloziella dentata (Raddi) Miguli Miguli (Raddi)	GBIF Backbone Taxonomy	0.988
Bryophytes	Cephaloziella divaricata	Cephaloziella divaricata	Cephaloziella divaricata (Sm.) Warnst. Warnst. (Sm.)	GBIF Backbone Taxonomy	0.988
Bryophytes	Cephaloziella divaricata	Cephaloziella divaricata	Cephaloziella divaricata (J. E. Sm.) Schiffn. Schiffn. (J. E. Sm.)	GBIF Backbone Taxonomy	0.988
Bryophytes	Cephaloziella divaricata	Cephaloziella divaricata	Cephaloziella divaricata (Sm.) Schiffn. Schiffn. (Sm.)	GBIF Backbone Taxonomy	0.988
Bryophytes	Cephaloziella elachista	Cephaloziella elachista	Cephaloziella elachista (Gott. & Rabenh.) Schiffn. Schiffn. (Gott. & Rabenh.)	GBIF Backbone Taxonomy	0.988
Bryophytes	Cephaloziella elachista	Cephaloziella elachista	Cephaloziella elachista (J.B. Jack) Schiffner Schiffner (J.B. Jack)	GBIF Backbone Taxonomy	0.988
Bryophytes	Cephaloziella hampeana	Cephaloziella hampeana	Cephaloziella hampeana (Nees) Schiffn. Schiffn. (Nees)	GBIF Backbone Taxonomy	0.988
Bryophytes	Cephaloziella integerrima	Cephaloziella integerrima	Cephaloziella integerrima (Lindb.) Warnst. Warnst. (Lindb.)	GBIF Backbone Taxonomy	0.988
Bryophytes	Cephaloziella massalongi	Cephaloziella massalongi	Cephaloziella massalongi (Spruce) Müll.Frib. Müll.Frib. (Spruce)	GBIF Backbone Taxonomy	0.988
Bryophytes	Cephaloziella massalongi	Cephaloziella massalongi	Cephaloziella massalongi (Spruce) K. Müll. K. Müll. (Spruce)	GBIF Backbone Taxonomy	0.988
Bryophytes	Cephaloziella nicholsonii	Cephaloziella nicholsonii	Cephaloziella nicholsonii Douin & Schiffn.	GBIF Backbone Taxonomy	0.988
Bryophytes	Cephaloziella rubella	Cephaloziella rubella	Cephaloziella rubella (Nees) Warnst. Warnst. (Nees)	GBIF Backbone Taxonomy	0.988
Bryophytes	Cephaloziella spinigera	Cephaloziella spinigera	Cephaloziella spinigera (Lindb.) Warnst. Warnst. (Lindb.)	GBIF Backbone Taxonomy	0.988
Bryophytes	Cephaloziella spinigera	Cephaloziella spinigera	Cephaloziella spinigera (Lindb.) Jørg. Jørg. (Lindb.)	GBIF Backbone Taxonomy	0.988
Bryophytes	Cephaloziella stellulifera	Cephaloziella stellulifera	Cephaloziella stellulifera (Spruce) Schiffn. Schiffn. (Spruce)	GBIF Backbone Taxonomy	0.988
Bryophytes	Cephaloziella stellulifera	Cephaloziella stellulifera	Cephaloziella stellulifera (Carrington & Pearson) Schiffn. Schiffn. (Carrington & Pearson)	GBIF Backbone Taxonomy	0.988
Bryophytes	Cephaloziella stellulifera	Cephaloziella stellulifera	Cephaloziella stellulifera (Taylor) Schiffn. Schiffn. (Taylor)	GBIF Backbone Taxonomy	0.988
Bryophytes	Cephaloziella turneri	Cephaloziella turneri	Cephaloziella turneri (Hook.) Müll.Frib. Müll.Frib. (Hook.)	GBIF Backbone Taxonomy	0.988
Bryophytes	Cephaloziella turneri	Cephaloziella turneri	Cephaloziella turneri (Hook.) K. Müller K. Müller (Hook.)	GBIF Backbone Taxonomy	0.988
Bryophytes	Ceratodon conicus	Ceratodon conicus	Ceratodon conicus Lindberg, 1879	GBIF Backbone Taxonomy	0.988
Bryophytes	Cheilothela chloropus	Cheilothela chloropus	Cheilothela chloropus Brotherus, 1901	GBIF Backbone Taxonomy	0.988
Bryophytes	Chiloscyphus polyanthos s.l.	Chiloscyphus polyanthos s.l.	Chiloscyphus polyanthos (L.) Corda Corda (L.)	GBIF Backbone Taxonomy	0.988
Bryophytes	Cinclidium stygium	Cinclidium stygium	Cinclidium stygium Swartz in Schrader, 1803	GBIF Backbone Taxonomy	0.988
Bryophytes	Cinclidotus fontinaloides	Cinclidotus fontinaloides	Cinclidotus fontinaloides Palisot de Beauvois, 1805	GBIF Backbone Taxonomy	0.988
Bryophytes	Cinclidotus riparius	Cinclidotus riparius	Cinclidotus riparius Arnott, 1827	GBIF Backbone Taxonomy	0.988
Bryophytes	Cirriphyllum crassinervium	Cirriphyllum crassinervium	Cirriphyllum crassinervium (Wils.) Loeske & Fleisch. Loeske & Fleisch. (Wils.)	GBIF Backbone Taxonomy	0.988
Bryophytes	Cirriphyllum crassinervium	Cirriphyllum crassinervium	Cirriphyllum crassinervium (Taylor) Loeske & M.Fleisch. Loeske & M.Fleisch. (Taylor)	GBIF Backbone Taxonomy	0.988
Bryophytes	Cirriphyllum piliferum	Cirriphyllum piliferum	Cirriphyllum piliferum Grout, 1898	GBIF Backbone Taxonomy	0.988
Bryophytes	Cladopodiella fluitans	Cladopodiella fluitans	Cladopodiella fluitans (Nees) Buch Buch (Nees)	GBIF Backbone Taxonomy	0.988
Bryophytes	Cladopodiella francisci	Cladopodiella francisci	Cladopodiella francisci (Nees) O.Buch O.Buch (Nees)	GBIF Backbone Taxonomy	0.988
Bryophytes	Cladopodiella francisci	Cladopodiella francisci	Cladopodiella francisci (Hook.) Jørg. Jørg. (Hook.)	GBIF Backbone Taxonomy	0.988
Bryophytes	Climacium dendroides	Climacium dendroides	Climacium dendroides Weber & D. Mohr, 1804	GBIF Backbone Taxonomy	0.988
Bryophytes	Cololejeunea calcarea	Cololejeunea calcarea	Cololejeunea calcarea Spruce	GBIF Backbone Taxonomy	0.988
Bryophytes	Cololejeunea calcarea	Cololejeunea calcarea	Cololejeunea calcarea (Lib.) Stephani Stephani (Lib.)	GBIF Backbone Taxonomy	0.988
Bryophytes	Cololejeunea calcarea	Cololejeunea calcarea	Cololejeunea calcarea (Lib.) Schiffn. Schiffn. (Lib.)	GBIF Backbone Taxonomy	0.988
Bryophytes	Cololejeunea minutissima	Cololejeunea minutissima	Cololejeunea minutissima (Sm.) Schiffn. Schiffn. (Sm.)	GBIF Backbone Taxonomy	0.988
Bryophytes	Cololejeunea rossettiana	Cololejeunea rossettiana	Cololejeunea rossettiana (C. Massal.) Schiffner Schiffner (C. Massal.)	GBIF Backbone Taxonomy	0.988
Bryophytes	Colura calyptrifolia	Colura calyptrifolia	Colura calyptrifolia (Hook.) Dumort. Dumort. (Hook.)	GBIF Backbone Taxonomy	0.988
Bryophytes	Conardia compacta	Conardia compacta	Conardia compacta	GBIF Backbone Taxonomy	0.988
Bryophytes	Conocephalum conicum s.l.	Conocephalum conicum s.l.	Conocephalum conicum (L.) Dumort. Dumort. (L.)	GBIF Backbone Taxonomy	0.988
Bryophytes	Conocephalum conicum s.l.	Conocephalum conicum s.l.	Conocephalum conicum (L.) Underw. Underw. (L.)	GBIF Backbone Taxonomy	0.988
Bryophytes	Conocephalum conicum s.l.	Conocephalum conicum s.l.	Conocephalum conicum (Linnaeus) Lindb. Lindb. (Linnaeus)	GBIF Backbone Taxonomy	0.988
Bryophytes	Conostomum tetragonum	Conostomum tetragonum	Conostomum tetragonum Lindberg, 1863	GBIF Backbone Taxonomy	0.988
Bryophytes	Coscinodon cribrosus	Coscinodon cribrosus	Coscinodon cribrosus Spruce, 1849	GBIF Backbone Taxonomy	0.988
Bryophytes	Cratoneuron curvicaule	Cratoneuron curvicaule	Cratoneuron curvicaule (Jur.) Roth Roth (Jur.)	GBIF Backbone Taxonomy	0.988
Bryophytes	Cryphaea heteromalla	Cryphaea heteromalla	Cryphaea heteromalla D. Mohr in Weber, 1814	GBIF Backbone Taxonomy	0.988
Bryophytes	Ctenidium molluscum	Ctenidium molluscum	Ctenidium molluscum Mitten, 1869	GBIF Backbone Taxonomy	0.988
Bryophytes	Ctenidium molluscum var. molluscum	Ctenidium molluscum var. molluscum	Ctenidium molluscum var. molluscum	GBIF Backbone Taxonomy	0.999
Bryophytes	Ctenidium procerrimum	Ctenidium procerrimum	Ctenidium procerrimum (Molendo) Lindb. Lindb. (Molendo)	GBIF Backbone Taxonomy	0.988
Bryophytes	Cyclodictyon laetevirens	Cyclodictyon laetevirens	Cyclodictyon laete-virens Mitten, 1863	GBIF Backbone Taxonomy	0.75
Bryophytes	Cynodontium bruntonii	Cynodontium bruntonii	Cynodontium bruntonii Bruch & W. P. Schimper in B.S.G., 1846	GBIF Backbone Taxonomy	0.988
Bryophytes	Cynodontium bruntonii	Cynodontium bruntonii	Cynodontium bruntonii (Sm.) B. S. G. B. S. G. (Sm.)	GBIF Backbone Taxonomy	0.988
Bryophytes	Cynodontium jenneri	Cynodontium jenneri	Cynodontium jenneri Stirton, 1906	GBIF Backbone Taxonomy	0.988
Bryophytes	Cynodontium jenneri	Cynodontium jenneri	Cynodontium jenneri (Schimp.) E.Britton E.Britton (Schimp.)	GBIF Backbone Taxonomy	0.988
Bryophytes	Cynodontium polycarpon	Cynodontium polycarpon	Cynodontium polycarpum W. P. Schimper, 1856	GBIF Backbone Taxonomy	0.75
Bryophytes	Cynodontium strumiferum	Cynodontium strumiferum	Cynodontium strumiferum Lindberg, 1864	GBIF Backbone Taxonomy	0.988
Bryophytes	Cynodontium tenellum	Cynodontium tenellum	Cynodontium tenellum Limpricht, 1877	GBIF Backbone Taxonomy	0.988
Bryophytes	Daltonia splachnoides	Daltonia splachnoides	Daltonia splachnoides W. J. Hooker & Taylor, 1818	GBIF Backbone Taxonomy	0.988
Bryophytes	Dendrocryphaea lamyana	Dendrocryphaea lamyana	Dendrocryphaea lamyana P. Rao, 2001	GBIF Backbone Taxonomy	0.988
Bryophytes	Dialytrichia mucronata	Dialytrichia mucronata	Dialytrichia mucronata Brotherus, 1902	GBIF Backbone Taxonomy	0.988
Bryophytes	Dialytrichia saxicola	Dialytrichia saxicola	Dialytrichia saxicola (Lamy) Cano Cano (Lamy)	GBIF Backbone Taxonomy	0.988
Bryophytes	Dichodontium palustre	Dichodontium palustre	Dichodontium palustre (Dicks.) M.Stech M.Stech (Dicks.)	GBIF Backbone Taxonomy	0.988
Bryophytes	Dichodontium pellucidum s.l.	Dichodontium pellucidum s.l.	Dichodontium pellucidum W. P. Schimper, 1856	GBIF Backbone Taxonomy	0.988
Bryophytes	Dicranella cerviculata	Dicranella cerviculata	Dicranella cerviculata W. P. Schimper, 1856	GBIF Backbone Taxonomy	0.988
Bryophytes	Dicranella crispa	Dicranella crispa	Dicranella crispa (Hedw.) Schimp. Schimp. (Hedw.)	GBIF Backbone Taxonomy	0.988
Bryophytes	Dicranella grevilleana	Dicranella grevilleana	Dicranella grevilleana (Brid.) Schimp. Schimp. (Brid.)	GBIF Backbone Taxonomy	0.988
Bryophytes	Dicranella heteromalla	Dicranella heteromalla	Dicranella heteromalla W. P. Schimper, 1856	GBIF Backbone Taxonomy	0.988
Bryophytes	Dicranella heteromalla	Dicranella heteromalla	Dicranella heteromalla (Hedwig) Jaeger, 1872 Jaeger, 1872 (Hedwig)	GBIF Backbone Taxonomy	0.988
Bryophytes	Dicranella heteromalla	Dicranella heteromalla	Dicranella heteromalla (Renauld & Cardot) Kindberg, 1897 Kindberg, 1897 (Renauld & Cardot)	GBIF Backbone Taxonomy	0.988
Bryophytes	Dicranella heteromalla	Dicranella heteromalla	Dicranella heteromalla (Hedwig) Cardot, 1899 Cardot, 1899 (Hedwig)	GBIF Backbone Taxonomy	0.988
Bryophytes	Dicranella rufescens	Dicranella rufescens	Dicranella rufescens (Dicks.) Schimp. Schimp. (Dicks.)	GBIF Backbone Taxonomy	0.988
Bryophytes	Dicranella rufescens	Dicranella rufescens	Dicranella rufescens (With.) Schimp. Schimp. (With.)	GBIF Backbone Taxonomy	0.988
Bryophytes	Dicranella schreberiana	Dicranella schreberiana	Dicranella schreberiana (Hedw.) Dixon Dixon (Hedw.)	GBIF Backbone Taxonomy	0.988
Bryophytes	Dicranella schreberiana	Dicranella schreberiana	Dicranella schreberiana (Hedw.) Hilf. Hilf. (Hedw.)	GBIF Backbone Taxonomy	0.988
Bryophytes	Dicranella schreberiana	Dicranella schreberiana	Dicranella schreberiana (Hedw.) Crum & Anderson Crum & Anderson (Hedw.)	GBIF Backbone Taxonomy	0.988
Bryophytes	Dicranella staphylina	Dicranella staphylina	Dicranella staphylina H. Whiteh.	GBIF Backbone Taxonomy	0.988
Bryophytes	Dicranella subulata	Dicranella subulata	Dicranella subulata W. P. Schimper, 1856	GBIF Backbone Taxonomy	0.988
Bryophytes	Dicranella varia	Dicranella varia	Dicranella varia (Wilson in Braithwaite) Gravet, 1883 Gravet, 1883 (Wilson in Braithwaite)	GBIF Backbone Taxonomy	0.988
Bryophytes	Dicranella varia	Dicranella varia	Dicranella varia (Hedwig) Paris, 1896 Paris, 1896 (Hedwig)	GBIF Backbone Taxonomy	0.988
Bryophytes	Dicranella varia	Dicranella varia	Dicranella varia (Hedw.) Schimp. Schimp. (Hedw.)	GBIF Backbone Taxonomy	0.988
Bryophytes	Dicranodontium asperulum	Dicranodontium asperulum	Dicranodontium asperulum Brotherus, 1901	GBIF Backbone Taxonomy	0.988
Bryophytes	Dicranodontium denudatum	Dicranodontium denudatum	Dicranodontium denudatum Britton in R. S. Williams, 1913	GBIF Backbone Taxonomy	0.988
Bryophytes	Dicranodontium uncinatum	Dicranodontium uncinatum	Dicranodontium uncinatum Jaeger, 1880	GBIF Backbone Taxonomy	0.988
Bryophytes	Dicranoweisia cirrata	Dicranoweisia cirrata	Dicranoweisia cirrata Lindberg in Milde, 1869	GBIF Backbone Taxonomy	0.988
Bryophytes	Dicranoweisia cirrata	Dicranoweisia cirrata	Dicranoweisia cirrata (Hedw.) Milde Milde (Hedw.)	GBIF Backbone Taxonomy	0.988
Bryophytes	Dicranoweisia crispula	Dicranoweisia crispula	Dicranoweisia crispula Milde, 1869	GBIF Backbone Taxonomy	0.988
Bryophytes	Dicranoweisia crispula	Dicranoweisia crispula	Dicranoweisia crispula (Kindberg in Röll) E. Lawton E. Lawton (Kindberg in Röll)	GBIF Backbone Taxonomy	0.988
Bryophytes	Dicranum bonjeanii	Dicranum bonjeanii	Dicranum bonjeanii De Notaris in Lisa, 1837	GBIF Backbone Taxonomy	0.988
Bryophytes	Dicranum elongatum	Dicranum elongatum	Dicranum elongatum Schleicher ex Schwaegrichen, 1811	GBIF Backbone Taxonomy	0.988
Bryophytes	Dicranum elongatum	Dicranum elongatum	Dicranum elongatum Schleicher	GBIF Backbone Taxonomy	0.988
Bryophytes	Dicranum flagellare	Dicranum flagellare	Dicranum flagellare Hedwig, 1801	GBIF Backbone Taxonomy	0.988
Bryophytes	Dicranum leioneuron	Dicranum leioneuron	Dicranum leioneuron Kindberg, 1889	GBIF Backbone Taxonomy	0.988
Bryophytes	Dicranum majus	Dicranum majus	Dicranum majus Turner, 1804	GBIF Backbone Taxonomy	0.988
Bryophytes	Dicranum majus	Dicranum majus	Dicranum majus Sm.	GBIF Backbone Taxonomy	0.988
Bryophytes	Dicranum montanum	Dicranum montanum	Dicranum montanum Hedwig, 1801	GBIF Backbone Taxonomy	0.988
Bryophytes	Dicranum polysetum	Dicranum polysetum	Dicranum polysetum	GBIF Backbone Taxonomy	0.988
Bryophytes	Dicranum scoparium	Dicranum scoparium	Dicranum scoparium Hedwig, 1801	GBIF Backbone Taxonomy	0.988
Bryophytes	Dicranum scottianum	Dicranum scottianum	Dicranum scottianum Turner ex Robt. Scott, 1803	GBIF Backbone Taxonomy	0.988
Bryophytes	Dicranum scottianum	Dicranum scottianum	Dicranum scottianum Turn.	GBIF Backbone Taxonomy	0.988
Bryophytes	Dicranum spadiceum	Dicranum spadiceum	Dicranum spadiceum J. E. Zetterstedt, 1865	GBIF Backbone Taxonomy	0.988
Bryophytes	Dicranum spurium	Dicranum spurium	Dicranum spurium Hedwig, 1801	GBIF Backbone Taxonomy	0.988
Bryophytes	Dicranum tauricum	Dicranum tauricum	Dicranum tauricum Sapehin, 1911	GBIF Backbone Taxonomy	0.988
Bryophytes	Dicranum tauricum	Dicranum tauricum	Dicranum tauricum Sapjegin	GBIF Backbone Taxonomy	0.988
Bryophytes	Dicranum undulatum	Dicranum undulatum	Dicranum undulatum Schrader ex Bridel, 1801	GBIF Backbone Taxonomy	0.988
Bryophytes	Dicranum undulatum	Dicranum undulatum	Dicranum undulatum Schrader	GBIF Backbone Taxonomy	0.988
Bryophytes	Didymodon acutus	Didymodon acutus	Didymodon acutus (Brid.) K. Saito K. Saito (Brid.)	GBIF Backbone Taxonomy	0.988
Bryophytes	Didymodon cordatus	Didymodon cordatus	Didymodon cordatus Juratzka, 1866	GBIF Backbone Taxonomy	0.988
Bryophytes	Didymodon fallax	Didymodon fallax	Didymodon fallax Zander, 1978	GBIF Backbone Taxonomy	0.988
Bryophytes	Didymodon ferrugineus	Didymodon ferrugineus	Didymodon ferrugineus M. O. Hill, 1981	GBIF Backbone Taxonomy	0.988
Bryophytes	Didymodon glaucus	Didymodon glaucus	Didymodon glaucus Ryan	GBIF Backbone Taxonomy	0.988
Bryophytes	Didymodon icmadophilus	Didymodon icmadophilus	Didymodon icmadophilus	GBIF Backbone Taxonomy	0.988
Bryophytes	Didymodon insulanus	Didymodon insulanus	Didymodon insulanus (De Not.) M. Hill. M. Hill. (De Not.)	GBIF Backbone Taxonomy	0.988
Bryophytes	Didymodon luridus	Didymodon luridus	Didymodon luridus Hornsch.	GBIF Backbone Taxonomy	0.988
Bryophytes	Didymodon nicholsonii	Didymodon nicholsonii	Didymodon nicholsonii Culmann, 1907	GBIF Backbone Taxonomy	0.988
Bryophytes	Didymodon rigidulus	Didymodon rigidulus	Didymodon rigidulus Hedwig, 1801	GBIF Backbone Taxonomy	0.988
Bryophytes	Didymodon sinuosus	Didymodon sinuosus	Didymodon sinuosus Delogne, 1873	GBIF Backbone Taxonomy	0.988
Bryophytes	Didymodon spadiceus	Didymodon spadiceus	Didymodon spadiceus Limpricht, 1888	GBIF Backbone Taxonomy	0.988
Bryophytes	Didymodon tomaculosus	Didymodon tomaculosus	Didymodon tomaculosus Corley in Corley et al., 1981	GBIF Backbone Taxonomy	0.988
Bryophytes	Didymodon tophaceus	Didymodon tophaceus	Didymodon tophaceus Lisa, 1837	GBIF Backbone Taxonomy	0.988
Bryophytes	Didymodon umbrosus	Didymodon umbrosus	Didymodon umbrosus Zander, 1978	GBIF Backbone Taxonomy	0.988
Bryophytes	Didymodon vinealis	Didymodon vinealis	Didymodon vinealis Zander, 1978	GBIF Backbone Taxonomy	0.988
Bryophytes	Diphyscium foliosum	Diphyscium foliosum	Diphyscium foliosum D. Mohr, 1803	GBIF Backbone Taxonomy	0.988
Bryophytes	Diplophyllum albicans	Diplophyllum albicans	Diplophyllum albicans (L.) Dumort. Dumort. (L.)	GBIF Backbone Taxonomy	0.988
Bryophytes	Diplophyllum obtusifolium	Diplophyllum obtusifolium	Diplophyllum obtusifolium (Hook.) Dum. Dum. (Hook.)	GBIF Backbone Taxonomy	0.988
Bryophytes	Diplophyllum taxifolium	Diplophyllum taxifolium	Diplophyllum taxifolium (Wahlenb.) Dum. Dum. (Wahlenb.)	GBIF Backbone Taxonomy	0.988
Bryophytes	Discelium nudum	Discelium nudum	Discelium Brid.	GBIF Backbone Taxonomy	0.75
Bryophytes	Distichium capillaceum	Distichium capillaceum	Distichium capillaceum Bruch & W. P. Schimper in B.S.G., 1846	GBIF Backbone Taxonomy	0.988
Bryophytes	Distichium inclinatum	Distichium inclinatum	Distichium inclinatum Bruch & W. P. Schimper in B.S.G., 1846	GBIF Backbone Taxonomy	0.988
Bryophytes	Distichium inclinatum	Distichium inclinatum	Distichium inclinatum (Schultz) Limpricht, 1888 Limpricht, 1888 (Schultz)	GBIF Backbone Taxonomy	0.988
Bryophytes	Distichium inclinatum	Distichium inclinatum	Distichium inclinatum (Schultz) Podpe Podpe (Schultz)	GBIF Backbone Taxonomy	0.988
Bryophytes	Ditrichum cornubicum	Ditrichum cornubicum	Ditrichum cornubicum Paton, 1976	GBIF Backbone Taxonomy	0.988
Bryophytes	Ditrichum flexicaule s.l.	Ditrichum flexicaule s.l.	Ditrichum flexicaule Hampe, 1867	GBIF Backbone Taxonomy	0.988
Bryophytes	Ditrichum heteromallum	Ditrichum heteromallum	Ditrichum heteromallum Britton, 1913	GBIF Backbone Taxonomy	0.988
Bryophytes	Ditrichum lineare	Ditrichum lineare	Ditrichum lineare Lindberg, 1871	GBIF Backbone Taxonomy	0.988
Bryophytes	Ditrichum lineare	Ditrichum lineare	Ditrichum lineare (Boulay) Wijk & Margadant, 1960 Wijk & Margadant, 1960 (Boulay)	GBIF Backbone Taxonomy	0.988
Bryophytes	Ditrichum pallidum	Ditrichum pallidum	Ditrichum pallidum Hampe, 1867	GBIF Backbone Taxonomy	0.988
Bryophytes	Ditrichum plumbicola	Ditrichum plumbicola	Ditrichum plumbicola Crundwell, 1976	GBIF Backbone Taxonomy	0.988
Bryophytes	Ditrichum pusillum	Ditrichum pusillum	Ditrichum pusillum Hampe, 1867	GBIF Backbone Taxonomy	0.988
Bryophytes	Ditrichum subulatum	Ditrichum subulatum	Ditrichum subulatum Hampe, 1867	GBIF Backbone Taxonomy	0.988
Bryophytes	Ditrichum zonatum	Ditrichum zonatum	Ditrichum zonatum Kindberg, 1882	GBIF Backbone Taxonomy	0.988
Bryophytes	Douinia ovata	Douinia ovata	Douinia ovata (Dicks.) H.Buch H.Buch (Dicks.)	GBIF Backbone Taxonomy	0.988
Bryophytes	Drepanocladus aduncus	Drepanocladus aduncus	Drepanocladus aduncus Warnstorf, 1903	GBIF Backbone Taxonomy	0.988
Bryophytes	Drepanocladus polygamus	Drepanocladus polygamus	Drepanocladus polygamus (Schimp.) Hedenäs Hedenäs (Schimp.)	GBIF Backbone Taxonomy	0.988
Bryophytes	Drepanocladus sendtneri	Drepanocladus sendtneri	Drepanocladus sendtneri Warnstorf, 1903	GBIF Backbone Taxonomy	0.988
Bryophytes	Drepanolejeunea hamatifolia	Drepanolejeunea hamatifolia	Drepanolejeunea hamatifolia (Hook.) Schiffn. Schiffn. (Hook.)	GBIF Backbone Taxonomy	0.988
Bryophytes	Dumortiera hirsuta	Dumortiera hirsuta	Dumortiera hirsuta (Sw.) Nees Nees (Sw.)	GBIF Backbone Taxonomy	0.988
Bryophytes	Encalypta alpina	Encalypta alpina	Encalypta alpina Smith, 1805	GBIF Backbone Taxonomy	0.988
Bryophytes	Encalypta ciliata	Encalypta ciliata	Encalypta ciliata Hedwig, 1801	GBIF Backbone Taxonomy	0.988
Bryophytes	Encalypta ciliata	Encalypta ciliata	Encalypta ciliata (Funck in Nees & Hornschuch) Hampe, 1837 Hampe, 1837 (Funck in Nees & Hornschuch)	GBIF Backbone Taxonomy	0.988
Bryophytes	Encalypta pilifera	Encalypta pilifera	Encalypta pilifera Funck	GBIF Backbone Taxonomy	0.988
Bryophytes	Encalypta rhaptocarpa	Encalypta rhaptocarpa	Encalypta rhaptocarpa Schwaegrichen, 1811	GBIF Backbone Taxonomy	0.988
Bryophytes	Encalypta rhaptocarpa	Encalypta rhaptocarpa	Encalypta rhaptocarpa Lindb.	GBIF Backbone Taxonomy	0.988
Bryophytes	Encalypta streptocarpa	Encalypta streptocarpa	Encalypta streptocarpa Hedwig, 1801	GBIF Backbone Taxonomy	0.988
Bryophytes	Encalypta vulgaris	Encalypta vulgaris	Encalypta vulgaris Hedwig, 1801	GBIF Backbone Taxonomy	0.988
Bryophytes	Encalypta vulgaris	Encalypta vulgaris	Encalypta vulgaris (Funck in Bridel) Husnot, 1887 Husnot, 1887 (Funck in Bridel)	GBIF Backbone Taxonomy	0.988
Bryophytes	Entodon concinnus	Entodon concinnus	Entodon concinnus Paris, 1904	GBIF Backbone Taxonomy	0.988
Bryophytes	Entosthodon attenuatus	Entosthodon attenuatus	Entosthodon attenuatus Bryhn, 1908	GBIF Backbone Taxonomy	0.988
Bryophytes	Entosthodon fascicularis or Physcomitrium pyriforme	Entosthodon fascicularis or physcomitrium pyriforme	Entosthodon fascicularis C. Müller, 1848	GBIF Backbone Taxonomy	0.988
Bryophytes	Entosthodon fascicularis or Physcomitrium pyriforme	Entosthodon fascicularis or physcomitrium pyriforme	Entosthodon fascicularis	GBIF Backbone Taxonomy	0.988
Bryophytes	Entosthodon fascicularis or Physcomitrium pyriforme	Entosthodon fascicularis or physcomitrium pyriforme	Entosthodon fascicularis (Hedw.) Müll. Hal. Müll. Hal. (Hedw.)	GBIF Backbone Taxonomy	0.988
Bryophytes	Entosthodon mouretii	Entosthodon mouretii	Entosthodon mouretii Jelenc, 1952	GBIF Backbone Taxonomy	0.988
Bryophytes	Entosthodon muhlenbergii	Entosthodon muhlenbergii	Entosthodon muhlenbergii Fife, 1985	GBIF Backbone Taxonomy	0.988
Bryophytes	Entosthodon obtusus	Entosthodon obtusus	Entosthodon obtusus Lindberg, 1865	GBIF Backbone Taxonomy	0.988
Bryophytes	Entosthodon pulchellus	Entosthodon pulchellus	Entosthodon pulchellus (H. Philib.) Brugués Brugués (H. Philib.)	GBIF Backbone Taxonomy	0.988
Bryophytes	Ephemerella readeri	Ephemerella readeri	Ephemerella readeri Müll. Hal.	GBIF Backbone Taxonomy	0.988
Bryophytes	Ephemerum cohaerens	Ephemerum cohaerens	Ephemerum cohaerens Hampe, 1837	GBIF Backbone Taxonomy	0.988
Bryophytes	Ephemerum hibernicum	Ephemerum hibernicum	Ephemerum hibernicum D. T. Holyoak & V.S. Bryan	GBIF Backbone Taxonomy	0.988
Bryophytes	Ephemerum recurvifolium	Ephemerum recurvifolium	Ephemerum recurvifolium Boulay, 1872	GBIF Backbone Taxonomy	0.988
Bryophytes	Ephemerum serratum s.l.	Ephemerum serratum s.l.	Ephemerum serratum Hampe, 1837	GBIF Backbone Taxonomy	0.988
Bryophytes	Ephemerum sessile	Ephemerum sessile	Ephemerum sessile C. Müller, 1848	GBIF Backbone Taxonomy	0.988
Bryophytes	Ephemerum sessile	Ephemerum sessile	Ephemerum sessile (Bruch) Müll. Hal. Müll. Hal. (Bruch)	GBIF Backbone Taxonomy	0.988
Bryophytes	Ephemerum spinulosum	Ephemerum spinulosum	Ephemerum spinulosum Bruch & W. P. Schimper in W. P. Schimper, 1860	GBIF Backbone Taxonomy	0.988
Bryophytes	Epipterygium tozeri	Epipterygium tozeri	Epipterygium tozeri Lindberg, 1865	GBIF Backbone Taxonomy	0.988
Bryophytes	Eremonotus myriocarpus	Eremonotus myriocarpus	Eremonotus myriocarpus (Carrington) Pearson Pearson (Carrington)	GBIF Backbone Taxonomy	0.988
Bryophytes	Eucladium verticillatum	Eucladium verticillatum	Eucladium verticillatum Bruch & W. P. Schimper in B.S.G., 1846	GBIF Backbone Taxonomy	0.988
Bryophytes	Eurhynchiastrum pulchellum	Eurhynchiastrum pulchellum	Eurhynchiastrum pulchellum (Hedw.) Ignatov & Huttunen Ignatov & Huttunen (Hedw.)	GBIF Backbone Taxonomy	0.988
Bryophytes	Eurhynchiastrum pulchellum	Eurhynchiastrum pulchellum	Eurhynchiastrum pulchellum (Hedw.) Jenn. Jenn. (Hedw.)	GBIF Backbone Taxonomy	0.988
Bryophytes	Eurhynchium striatum	Eurhynchium striatum	Eurhynchium striatum W. P. Schimper, 1856	GBIF Backbone Taxonomy	0.988
Bryophytes	Fissidens adianthoides	Fissidens adianthoides	Fissidens adianthoides Hedwig, 1801	GBIF Backbone Taxonomy	0.988
Bryophytes	Fissidens adianthoides	Fissidens adianthoides	Fissidens adianthoides (Mitten) Braithwaite, 1887 Braithwaite, 1887 (Mitten)	GBIF Backbone Taxonomy	0.988
Bryophytes	Fissidens bryoides s.l.	Fissidens bryoides s.l.	Fissidens bryoides Hedwig, 1801	GBIF Backbone Taxonomy	0.988
Bryophytes	Fissidens celticus	Fissidens celticus	Fissidens celticus Paton, 1965	GBIF Backbone Taxonomy	0.988
Bryophytes	Fissidens crassipes	Fissidens crassipes	Fissidens crassipes Wilson	GBIF Backbone Taxonomy	0.988
Bryophytes	Fissidens curvatus	Fissidens curvatus	Fissidens curvatus Hornschuch, 1841	GBIF Backbone Taxonomy	0.988
Bryophytes	Fissidens dubius	Fissidens dubius	Fissidens dubius Palisot de Beauvois, 1805	GBIF Backbone Taxonomy	0.988
Bryophytes	Fissidens exilis	Fissidens exilis	Fissidens exilis Hedwig, 1801	GBIF Backbone Taxonomy	0.988
Bryophytes	Fissidens fontanus	Fissidens fontanus	Fissidens fontanus Steudel, 1824	GBIF Backbone Taxonomy	0.988
Bryophytes	Fissidens incurvus	Fissidens incurvus	Fissidens incurvus	GBIF Backbone Taxonomy	0.988
Bryophytes	Fissidens monguillonii	Fissidens monguillonii	Fissidens monguillonii Thériot, 1899	GBIF Backbone Taxonomy	0.988
Bryophytes	Fissidens osmundoides	Fissidens osmundoides	Fissidens osmundoides Hedwig, 1801	GBIF Backbone Taxonomy	0.988
Bryophytes	Fissidens polyphyllus	Fissidens polyphyllus	Fissidens polyphyllus Wilson ex B.S.G., 1851	GBIF Backbone Taxonomy	0.988
Bryophytes	Fissidens polyphyllus	Fissidens polyphyllus	Fissidens polyphyllus Wilson	GBIF Backbone Taxonomy	0.988
Bryophytes	Fissidens pusillus s.l.	Fissidens pusillus s.l.	Fissidens pusillus (Wils.) Milde Milde (Wils.)	GBIF Backbone Taxonomy	0.988
Bryophytes	Fissidens rivularis	Fissidens rivularis	Fissidens rivularis W. P. Schimper in B.S.G., 1851	GBIF Backbone Taxonomy	0.988
Bryophytes	Fissidens rufulus	Fissidens rufulus	Fissidens rufulus W. P. Schimper in B.S.G., 1851	GBIF Backbone Taxonomy	0.988
Bryophytes	Fissidens rufulus	Fissidens rufulus	Fissidens rufulus B. S. G.	GBIF Backbone Taxonomy	0.988
Bryophytes	Fissidens serrulatus	Fissidens serrulatus	Fissidens serrulatus Bridel, 1806	GBIF Backbone Taxonomy	0.988
Bryophytes	Fissidens taxifolius	Fissidens taxifolius	Fissidens taxifolius Hedwig, 1801	GBIF Backbone Taxonomy	0.988
Bryophytes	Fissidens viridulus s.l.	Fissidens viridulus s.l.	Fissidens viridulus	GBIF Backbone Taxonomy	0.988
Bryophytes	Fontinalis antipyretica	Fontinalis antipyretica	Fontinalis antipyretica Hedwig, 1801	GBIF Backbone Taxonomy	0.988
Bryophytes	Fontinalis antipyretica	Fontinalis antipyretica	Fontinalis antipyretica (C. Müller) W. H. Welch in Grout, 1934 W. H. Welch in Grout, 1934 (C. Müller)	GBIF Backbone Taxonomy	0.988
Bryophytes	Fontinalis antipyretica	Fontinalis antipyretica	Fontinalis antipyretica (Renauld & Cardot) Cardot, 1891 Cardot, 1891 (Renauld & Cardot)	GBIF Backbone Taxonomy	0.988
Bryophytes	Fontinalis antipyretica	Fontinalis antipyretica	Fontinalis antipyretica (Cardot in Coppey) Warnstorf, 1916 Warnstorf, 1916 (Cardot in Coppey)	GBIF Backbone Taxonomy	0.988
Bryophytes	Fontinalis antipyretica var. antipyretica	Fontinalis antipyretica var. antipyretica	Fontinalis antipyretica var. antipyretica	GBIF Backbone Taxonomy	0.999
Bryophytes	Fontinalis squamosa	Fontinalis squamosa	Fontinalis squamosa Hedwig, 1801	GBIF Backbone Taxonomy	0.988
Bryophytes	Fontinalis squamosa var. squamosa	Fontinalis squamosa var. squamosa	Fontinalis squamosa var. squamosa	GBIF Backbone Taxonomy	0.999
Bryophytes	Fossombronia angulosa	Fossombronia angulosa	Fossombronia angulosa (Dicks.) Raddi Raddi (Dicks.)	GBIF Backbone Taxonomy	0.988
Bryophytes	Fossombronia caespitiformis s.l.	Fossombronia caespitiformis s.l.	Fossombronia caespitiformis De Not. ex Rabenh.	GBIF Backbone Taxonomy	0.988
Bryophytes	Fossombronia caespitiformis s.l.	Fossombronia caespitiformis s.l.	Fossombronia caespitiformis De Not.	GBIF Backbone Taxonomy	0.988
Bryophytes	Fossombronia fimbriata	Fossombronia fimbriata	Fossombronia fimbriata Paton	GBIF Backbone Taxonomy	0.988
Bryophytes	Fossombronia foveolata	Fossombronia foveolata	Fossombronia foveolata Lindb.	GBIF Backbone Taxonomy	0.988
Bryophytes	Fossombronia incurva	Fossombronia incurva	Fossombronia incurva Lindb.	GBIF Backbone Taxonomy	0.988
Bryophytes	Fossombronia pusilla s.l.	Fossombronia pusilla s.l.	Fossombronia pusilla (L.) Nees Nees (L.)	GBIF Backbone Taxonomy	0.988
Bryophytes	Fossombronia pusilla s.l.	Fossombronia pusilla s.l.	Fossombronia pusilla (L.) Dumort. Dumort. (L.)	GBIF Backbone Taxonomy	0.988
Bryophytes	Fossombronia wondraczekii	Fossombronia wondraczekii	Fossombronia wondraczekii (Corda) Dumort. Dumort. (Corda)	GBIF Backbone Taxonomy	0.988
Bryophytes	Fossombronia wondraczekii	Fossombronia wondraczekii	Fossombronia wondraczekii (Corda) Lindb. Lindb. (Corda)	GBIF Backbone Taxonomy	0.988
Bryophytes	Frullania dilatata	Frullania dilatata	Frullania dilatata (L.) Dumort. Dumort. (L.)	GBIF Backbone Taxonomy	0.988
Bryophytes	Frullania fragilifolia	Frullania fragilifolia	Frullania fragilifolia (Taylor) Taylor Taylor (Taylor)	GBIF Backbone Taxonomy	0.988
Bryophytes	Frullania fragilifolia	Frullania fragilifolia	Frullania fragilifolia (Tayl.) Gott. et al. Gott. et al. (Tayl.)	GBIF Backbone Taxonomy	0.988
Bryophytes	Frullania microphylla	Frullania microphylla	Frullania microphylla (Gottsche) Pearson Pearson (Gottsche)	GBIF Backbone Taxonomy	0.988
Bryophytes	Frullania tamarisci	Frullania tamarisci	Frullania tamarisci (Linnaeus) Dum. Dum. Dum. Dum. (Linnaeus)	GBIF Backbone Taxonomy	0.988
Bryophytes	Frullania tamarisci	Frullania tamarisci	Frullania tamarisci (L.) Dumort. Dumort. (L.)	GBIF Backbone Taxonomy	0.988
Bryophytes	Frullania teneriffae	Frullania teneriffae	Frullania teneriffae (F.Weber) Nees Nees (F.Weber)	GBIF Backbone Taxonomy	0.988
Bryophytes	Funaria hygrometrica	Funaria hygrometrica	Funaria hygrometrica Hedwig, 1801	GBIF Backbone Taxonomy	0.988
Bryophytes	Funaria hygrometrica	Funaria hygrometrica	Funaria hygrometrica (Hampe) Grout, 1935 Grout, 1935 (Hampe)	GBIF Backbone Taxonomy	0.988
Bryophytes	Geocalyx graveolens	Geocalyx graveolens	Geocalyx graveolens (Schrad.) Nees Nees (Schrad.)	GBIF Backbone Taxonomy	0.988
Bryophytes	Glyphomitrium daviesii	Glyphomitrium daviesii	Glyphomitrium daviesii Bridel, 1819	GBIF Backbone Taxonomy	0.988
Bryophytes	Gongylanthus ericetorum	Gongylanthus ericetorum	Gongylanthus ericetorum (Raddi) Nees Nees (Raddi)	GBIF Backbone Taxonomy	0.988
Bryophytes	Grimmia anodon	Grimmia anodon	Grimmia anodon Bruch & W. P. Schimper in B.S.G., 1845	GBIF Backbone Taxonomy	0.988
Bryophytes	Grimmia anomala	Grimmia anomala	Grimmia anomala Hampe in W. P. Schimper, 1876	GBIF Backbone Taxonomy	0.988
Bryophytes	Grimmia anomala	Grimmia anomala	Grimmia anomala Schimp.	GBIF Backbone Taxonomy	0.988
Bryophytes	Grimmia arenaria	Grimmia arenaria	Grimmia arenaria Hampe, 1836	GBIF Backbone Taxonomy	0.988
Bryophytes	Grimmia atrata	Grimmia atrata	Grimmia atrata Mielichhofer ex Hornschuch, 1819	GBIF Backbone Taxonomy	0.988
Bryophytes	Grimmia atrata	Grimmia atrata	Grimmia atrata Mielichhofer	GBIF Backbone Taxonomy	0.988
Bryophytes	Grimmia crinita	Grimmia crinita	Grimmia crinita Bridel, 1806	GBIF Backbone Taxonomy	0.988
Bryophytes	Grimmia decipiens	Grimmia decipiens	Grimmia decipiens Lindberg in C. J. Hartman, 1861	GBIF Backbone Taxonomy	0.988
Bryophytes	Grimmia elatior	Grimmia elatior	Grimmia elatior Bruch ex Balsamo & De Notaris, 1838	GBIF Backbone Taxonomy	0.988
Bryophytes	Grimmia elatior	Grimmia elatior	Grimmia elatior Bruch	GBIF Backbone Taxonomy	0.988
Bryophytes	Grimmia elongata	Grimmia elongata	Grimmia elongata G. Kaulfuss in Sturm, 1816	GBIF Backbone Taxonomy	0.988
Bryophytes	Grimmia funalis	Grimmia funalis	Grimmia funalis Bruch & W. P. Schimper in B.S.G., 1845	GBIF Backbone Taxonomy	0.988
Bryophytes	Grimmia hartmanii	Grimmia hartmanii	Grimmia hartmanii W. P. Schimper, 1860	GBIF Backbone Taxonomy	0.988
Bryophytes	Grimmia incurva	Grimmia incurva	Grimmia incurva Schwaegrichen, 1811	GBIF Backbone Taxonomy	0.988
Bryophytes	Grimmia laevigata	Grimmia laevigata	Grimmia laevigata Bridel, 1826	GBIF Backbone Taxonomy	0.988
Bryophytes	Grimmia longirostris	Grimmia longirostris	Grimmia longirostris W. J. Hooker, 1818	GBIF Backbone Taxonomy	0.988
Bryophytes	Grimmia montana	Grimmia montana	Grimmia montana Bruch & W. P. Schimper in B.S.G., 1845	GBIF Backbone Taxonomy	0.988
Bryophytes	Grimmia muehlenbeckii	Grimmia muehlenbeckii	Grimmia muehlenbeckii W. P. Schimper, 1860	GBIF Backbone Taxonomy	0.988
Bryophytes	Grimmia orbicularis	Grimmia orbicularis	Grimmia orbicularis Bruch in Wilson, 1844	GBIF Backbone Taxonomy	0.988
Bryophytes	Grimmia orbicularis	Grimmia orbicularis	Grimmia orbicularis Bruch ex Wils.	GBIF Backbone Taxonomy	0.988
Bryophytes	Grimmia ovalis	Grimmia ovalis	Grimmia ovalis Lindberg, 1871	GBIF Backbone Taxonomy	0.988
Bryophytes	Grimmia pulvinata	Grimmia pulvinata	Grimmia pulvinata Smith, 1807	GBIF Backbone Taxonomy	0.988
Bryophytes	Grimmia pulvinata	Grimmia pulvinata	Grimmia pulvinata Müll.Hal.	GBIF Backbone Taxonomy	0.988
Bryophytes	Grimmia pulvinata	Grimmia pulvinata	Grimmia pulvinata (Bridel) Hübener, 1833 Hübener, 1833 (Bridel)	GBIF Backbone Taxonomy	0.988
Bryophytes	Grimmia ramondii	Grimmia ramondii	Grimmia ramondii Margadant, 1972	GBIF Backbone Taxonomy	0.988
Bryophytes	Grimmia tergestina	Grimmia tergestina	Grimmia tergestina Tommasini ex B.S.G., 1845	GBIF Backbone Taxonomy	0.988
Bryophytes	Grimmia tergestina	Grimmia tergestina	Grimmia tergestina Bruch & Schimp.	GBIF Backbone Taxonomy	0.988
Bryophytes	Grimmia tergestina	Grimmia tergestina	Grimmia tergestina Tommasini	GBIF Backbone Taxonomy	0.988
Bryophytes	Grimmia torquata	Grimmia torquata	Grimmia torquata Drummond, 1825	GBIF Backbone Taxonomy	0.988
Bryophytes	Grimmia torquata	Grimmia torquata	Grimmia torquata Hornsch. in Grev.	GBIF Backbone Taxonomy	0.988
Bryophytes	Grimmia torquata	Grimmia torquata	Grimmia torquata Grev.	GBIF Backbone Taxonomy	0.988
Bryophytes	Grimmia trichophylla agg.	Grimmia trichophylla agg.	Grimmia trichophylla Greville, 1824	GBIF Backbone Taxonomy	0.988
Bryophytes	Grimmia unicolor	Grimmia unicolor	Grimmia unicolor W. J. Hooker in Greville, 1825	GBIF Backbone Taxonomy	0.988
Bryophytes	Gymnocolea acutiloba	Gymnocolea acutiloba	Gymnocolea acutiloba K. Müller	GBIF Backbone Taxonomy	0.988
Bryophytes	Gymnocolea acutiloba	Gymnocolea acutiloba	Gymnocolea acutiloba (Schiffn.) Müll.Frib. Müll.Frib. (Schiffn.)	GBIF Backbone Taxonomy	0.988
Bryophytes	Gymnocolea inflata	Gymnocolea inflata	Gymnocolea inflata (Huds.) Dumort. Dumort. (Huds.)	GBIF Backbone Taxonomy	0.988
Bryophytes	Gymnomitrion apiculatum	Gymnomitrion apiculatum	Gymnomitrion apiculatum (Schiffn.) K. Müll. K. Müll. (Schiffn.)	GBIF Backbone Taxonomy	0.988
Bryophytes	Gymnomitrion apiculatum	Gymnomitrion apiculatum	Gymnomitrion apiculatum (Schiffn.) Müll.Frib. Müll.Frib. (Schiffn.)	GBIF Backbone Taxonomy	0.988
Bryophytes	Gymnomitrion concinnatum	Gymnomitrion concinnatum	Gymnomitrion concinnatum (Lightf.) Corda Corda (Lightf.)	GBIF Backbone Taxonomy	0.988
Bryophytes	Gymnomitrion corallioides	Gymnomitrion corallioides	Gymnomitrion corallioides Nees	GBIF Backbone Taxonomy	0.988
Bryophytes	Gymnomitrion crenulatum	Gymnomitrion crenulatum	Gymnomitrion crenulatum	GBIF Backbone Taxonomy	0.988
Bryophytes	Gymnomitrion obtusum	Gymnomitrion obtusum	Gymnomitrion obtusum Lindb.	GBIF Backbone Taxonomy	0.988
Bryophytes	Gymnomitrion obtusum	Gymnomitrion obtusum	Gymnomitrion obtusum (Lindb.) Pearson Pearson (Lindb.)	GBIF Backbone Taxonomy	0.988
Bryophytes	Gymnostomum aeruginosum	Gymnostomum aeruginosum	Gymnostomum aeruginosum Smith, 1804	GBIF Backbone Taxonomy	0.988
Bryophytes	Gymnostomum calcareum	Gymnostomum calcareum	Gymnostomum calcareum Nees & Hornschuch, 1823	GBIF Backbone Taxonomy	0.988
Bryophytes	Gymnostomum viridulum	Gymnostomum viridulum	Gymnostomum viridulum Bridel, 1826	GBIF Backbone Taxonomy	0.988
Bryophytes	Gyroweisia tenuis	Gyroweisia tenuis	Gyroweisia tenuis W. P. Schimper, 1876	GBIF Backbone Taxonomy	0.988
Bryophytes	Habrodon perpusillus	Habrodon perpusillus	Habrodon perpusillus Lindberg, 1863	GBIF Backbone Taxonomy	0.988
Bryophytes	Hageniella micans	Hageniella micans	Hageniella micans B. C. Tan & Jia Yu, 1999	GBIF Backbone Taxonomy	0.988
Bryophytes	Hamatocaulis vernicosus	Hamatocaulis vernicosus	Hamatocaulis vernicosus	GBIF Backbone Taxonomy	0.988
Bryophytes	Haplomitrium hookeri	Haplomitrium hookeri	Haplomitrium hookeri (Lyell ex Sm.) Nees Nees (Lyell ex Sm.)	GBIF Backbone Taxonomy	0.988
Bryophytes	Harpalejeunea molleri	Harpalejeunea molleri	Harpalejeunea molleri (Steph.) Grolle Grolle (Steph.)	GBIF Backbone Taxonomy	0.988
Bryophytes	Harpanthus flotovianus	Harpanthus flotovianus	Harpanthus flotovianus (Nees) Nees Nees (Nees)	GBIF Backbone Taxonomy	0.988
Bryophytes	Harpanthus scutatus	Harpanthus scutatus	Harpanthus scutatus (Web. & Mohr) Spruce Spruce (Web. & Mohr)	GBIF Backbone Taxonomy	0.988
Bryophytes	Hedwigia ciliata s.l.	Hedwigia ciliata s.l.	Hedwigia ciliata Palisot de Beauvois, 1805	GBIF Backbone Taxonomy	0.988
Bryophytes	Hedwigia ciliata s.l.	Hedwigia ciliata s.l.	Hedwigia ciliata (Hedw.) Ehrh. Ehrh. (Hedw.)	GBIF Backbone Taxonomy	0.988
Bryophytes	Hedwigia ciliata s.str.	Hedwigia ciliata s.str.	Hedwigia ciliata Palisot de Beauvois, 1805	GBIF Backbone Taxonomy	0.988
Bryophytes	Hedwigia ciliata s.str.	Hedwigia ciliata s.str.	Hedwigia ciliata (Hedw.) Ehrh. Ehrh. (Hedw.)	GBIF Backbone Taxonomy	0.988
Bryophytes	Hedwigia striata	Hedwigia striata	Hedwigia striata (Wilson) Bosw. Bosw. (Wilson)	GBIF Backbone Taxonomy	0.988
Bryophytes	Hennediella heimii	Hennediella heimii	Hennediella heimii Zander, 1993	GBIF Backbone Taxonomy	0.988
Bryophytes	Hennediella macrophylla	Hennediella macrophylla	Hennediella macrophylla Paris, 1896	GBIF Backbone Taxonomy	0.988
Bryophytes	Hennediella stanfordensis	Hennediella stanfordensis	Hennediella stanfordensis Blockeel, 1990	GBIF Backbone Taxonomy	0.988
Bryophytes	Herbertus aduncus	Herbertus aduncus	Herbertus aduncus (Dicks.) Gray Gray (Dicks.)	GBIF Backbone Taxonomy	0.988
Bryophytes	Herbertus borealis	Herbertus borealis	Herbertus borealis Crundw.	GBIF Backbone Taxonomy	0.988
Bryophytes	Herbertus norenus	Herbertus norenus	Herbertus norenus D.G. Long, D. Bell & H.H. Blom	GBIF Backbone Taxonomy	0.988
Bryophytes	Herbertus stramineus	Herbertus stramineus	Herbertus stramineus (Dumort.) Lett Lett (Dumort.)	GBIF Backbone Taxonomy	0.988
Bryophytes	Herbertus stramineus	Herbertus stramineus	Herbertus stramineus (Dumort.) Trevis. Trevis. (Dumort.)	GBIF Backbone Taxonomy	0.988
Bryophytes	Herzogiella seligeri	Herzogiella seligeri	Herzogiella seligeri Iwatsuki, 1970	GBIF Backbone Taxonomy	0.988
Bryophytes	Herzogiella striatella	Herzogiella striatella	Herzogiella striatella Iwatsuki, 1970	GBIF Backbone Taxonomy	0.988
Bryophytes	Heterocladium dimorphum	Heterocladium dimorphum	Heterocladium dimorphum W. P. Schimper in B.S.G., 1852	GBIF Backbone Taxonomy	0.988
Bryophytes	Heterocladium heteropterum	Heterocladium heteropterum	Heterocladium heteropterum W. P. Schimper in B.S.G., 1852	GBIF Backbone Taxonomy	0.988
Bryophytes	Heterocladium wulfsbergii	Heterocladium wulfsbergii	Heterocladium wulfsbergii I. Hagen, 1909	GBIF Backbone Taxonomy	0.988
Bryophytes	Heteroscyphus fissistipus	Heteroscyphus fissistipus	Heteroscyphus Schiffn.	GBIF Backbone Taxonomy	0.75
Bryophytes	Homalia trichomanoides	Homalia trichomanoides	Homalia trichomanoides W. P. Schimper in B.S.G., 1850	GBIF Backbone Taxonomy	0.988
Bryophytes	Homalia trichomanoides	Homalia trichomanoides	Homalia trichomanoides (Hedw.) B. S. G. B. S. G. (Hedw.)	GBIF Backbone Taxonomy	0.988
Bryophytes	Homalothecium lutescens	Homalothecium lutescens	Homalothecium lutescens H. Robinson, 1962	GBIF Backbone Taxonomy	0.988
Bryophytes	Homalothecium lutescens	Homalothecium lutescens	Homalothecium lutescens (Philibert in Husnot) Hedenäs & L. Söderström in L. Söderström, Karttunen & Hedenäs, 1992 Hedenäs & L. Söderström in L. Söderström, Karttunen & Hedenäs, 1992 (Philibert in Husnot)	GBIF Backbone Taxonomy	0.988
Bryophytes	Homalothecium sericeum	Homalothecium sericeum	Homalothecium sericeum W. P. Schimper in B.S.G., 1851	GBIF Backbone Taxonomy	0.988
Bryophytes	Homalothecium sericeum	Homalothecium sericeum	Homalothecium sericeum (Philibert in Husnot) Delogne, 1885 Delogne, 1885 (Philibert in Husnot)	GBIF Backbone Taxonomy	0.988
Bryophytes	Homomallium incurvatum	Homomallium incurvatum	Homomallium incurvatum Loeske, 1907	GBIF Backbone Taxonomy	0.988
Bryophytes	Hookeria lucens	Hookeria lucens	Hookeria lucens Smith, 1808	GBIF Backbone Taxonomy	0.988
Bryophytes	Hygroamblystegium fluviatile	Hygroamblystegium fluviatile	Hygroamblystegium fluviatile Loeske, 1903	GBIF Backbone Taxonomy	0.988
Bryophytes	Hygroamblystegium humile	Hygroamblystegium humile	Hygroamblystegium humile (P. Beauv.) Vanderp. et al. Vanderp. et al. (P. Beauv.)	GBIF Backbone Taxonomy	0.988
Bryophytes	Hygroamblystegium tenax	Hygroamblystegium tenax	Hygroamblystegium tenax Jennings, 1913	GBIF Backbone Taxonomy	0.988
Bryophytes	Hygroamblystegium varium	Hygroamblystegium varium	Hygroamblystegium varium	GBIF Backbone Taxonomy	0.988
Bryophytes	Hygrobiella laxifolia	Hygrobiella laxifolia	Hygrobiella laxifolia (Hook.) Spruce Spruce (Hook.)	GBIF Backbone Taxonomy	0.988
Bryophytes	Hygrohypnum duriusculum	Hygrohypnum duriusculum	Hygrohypnum duriusculum Jamieson, 1980	GBIF Backbone Taxonomy	0.988
Bryophytes	Hygrohypnum eugyrium	Hygrohypnum eugyrium	Hygrohypnum eugyrium Brotherus, 1908	GBIF Backbone Taxonomy	0.988
Bryophytes	Hygrohypnum eugyrium	Hygrohypnum eugyrium	Hygrohypnum eugyrium (Schimp.) Loeske Loeske (Schimp.)	GBIF Backbone Taxonomy	0.988
Bryophytes	Hygrohypnum luridum	Hygrohypnum luridum	Hygrohypnum luridum Jennings, 1913	GBIF Backbone Taxonomy	0.988
Bryophytes	Hygrohypnum molle	Hygrohypnum molle	Hygrohypnum molle Loeske, 1903	GBIF Backbone Taxonomy	0.988
Bryophytes	Hygrohypnum ochraceum	Hygrohypnum ochraceum	Hygrohypnum ochraceum Loeske, 1903	GBIF Backbone Taxonomy	0.988
Bryophytes	Hygrohypnum polare	Hygrohypnum polare	Hygrohypnum polare Loeske, 1905	GBIF Backbone Taxonomy	0.988
Bryophytes	Hygrohypnum smithii	Hygrohypnum smithii	Hygrohypnum smithii Brotherus, 1908	GBIF Backbone Taxonomy	0.988
Bryophytes	Hygrohypnum styriacum	Hygrohypnum styriacum	Hygrohypnum styriacum Brotherus, 1908	GBIF Backbone Taxonomy	0.988
Bryophytes	Hylocomiastrum pyrenaicum	Hylocomiastrum pyrenaicum	Hylocomiastrum pyrenaicum Fleischer in Brotherus, 1925	GBIF Backbone Taxonomy	0.988
Bryophytes	Hylocomiastrum umbratum	Hylocomiastrum umbratum	Hylocomiastrum umbratum Fleischer in Brotherus, 1925	GBIF Backbone Taxonomy	0.988
Bryophytes	Hylocomium splendens	Hylocomium splendens	Hylocomium splendens W. P. Schimper in B.S.G., 1852	GBIF Backbone Taxonomy	0.988
Bryophytes	Hymenostylium recurvirostrum s.l.	Hymenostylium recurvirostrum s.l.	Hymenostylium recurvirostrum (Hedw.) Dix. Dix. (Hedw.)	GBIF Backbone Taxonomy	0.988
Bryophytes	Hyocomium armoricum	Hyocomium armoricum	Hyocomium armoricum Wijk & Margadant, 1961	GBIF Backbone Taxonomy	0.988
Bryophytes	Hypnum bambergeri	Hypnum bambergeri	Hypnum bambergeri W. P. Schimper, 1860	GBIF Backbone Taxonomy	0.988
Bryophytes	Hypnum callichroum	Hypnum callichroum	Hypnum callichroum Bridel, 1827	GBIF Backbone Taxonomy	0.988
Bryophytes	Hypnum cupressiforme	Hypnum cupressiforme	Hypnum cupressiforme Hedwig, 1801	GBIF Backbone Taxonomy	0.988
Bryophytes	Hypnum cupressiforme s.l.	Hypnum cupressiforme s.l.	Hypnum cupressiforme Hedwig, 1801	GBIF Backbone Taxonomy	0.988
Bryophytes	Hypnum cupressiforme var. lacunosum	Hypnum cupressiforme var. lacunosum	Hypnum cupressiforme var. lacunosum Brid.	GBIF Backbone Taxonomy	0.999
Bryophytes	Hypnum cupressiforme var. lacunosum	Hypnum cupressiforme var. lacunosum	Hypnum cupressiforme subsp. lacunosum (Brid.) Bertsch Bertsch (Brid.)	GBIF Backbone Taxonomy	0.999
Bryophytes	Hypnum hamulosum	Hypnum hamulosum	Hypnum hamulosum W. P. Schimper in B.S.G., 1854	GBIF Backbone Taxonomy	0.988
Bryophytes	Hypnum imponens	Hypnum imponens	Hypnum imponens Hedwig, 1801	GBIF Backbone Taxonomy	0.988
Bryophytes	Hypnum revolutum	Hypnum revolutum	Hypnum revolutum Lindberg, 1867	GBIF Backbone Taxonomy	0.988
Bryophytes	Hypnum vaucheri	Hypnum vaucheri	Hypnum vaucheri Lesquereux, 1846	GBIF Backbone Taxonomy	0.988
Bryophytes	Isopterygiopsis muelleriana	Isopterygiopsis muelleriana	Isopterygiopsis muelleriana Iwatsuki, 1970	GBIF Backbone Taxonomy	0.988
Bryophytes	Isopterygiopsis pulchella	Isopterygiopsis pulchella	Isopterygiopsis pulchella Iwatsuki, 1987	GBIF Backbone Taxonomy	0.988
Bryophytes	Isothecium alopecuroides	Isothecium alopecuroides	Isothecium alopecuroides Isoviita, 1981	GBIF Backbone Taxonomy	0.988
Bryophytes	Isothecium holtii	Isothecium holtii	Isothecium holtii Kindberg, 1895	GBIF Backbone Taxonomy	0.988
Bryophytes	Isothecium myosuroides	Isothecium myosuroides	Isothecium myosuroides Bridel, 1827	GBIF Backbone Taxonomy	0.988
Bryophytes	Jamesoniella autumnalis	Jamesoniella autumnalis	Jamesoniella autumnalis (DC.) Steph. Steph. (DC.)	GBIF Backbone Taxonomy	0.988
Bryophytes	Jamesoniella autumnalis	Jamesoniella autumnalis	Jamesoniella autumnalis (Decandolle) Steph. Steph. (Decandolle)	GBIF Backbone Taxonomy	0.988
Bryophytes	Jamesoniella undulifolia	Jamesoniella undulifolia	Jamesoniella undulifolia (Nees) Müll.Frib. Müll.Frib. (Nees)	GBIF Backbone Taxonomy	0.988
Bryophytes	Jamesoniella undulifolia	Jamesoniella undulifolia	Jamesoniella undulifolia (Nees) K. Müll. K. Müll. (Nees)	GBIF Backbone Taxonomy	0.988
Bryophytes	Jubula hutchinsiae	Jubula hutchinsiae	Jubula hutchinsiae (Hooker W.J) Dumortier Dumortier (Hooker W.J)	GBIF Backbone Taxonomy	0.988
Bryophytes	Jubula hutchinsiae	Jubula hutchinsiae	Jubula hutchinsiae (Hook.) Dumort. Dumort. (Hook.)	GBIF Backbone Taxonomy	0.988
Bryophytes	Jungermannia atrovirens	Jungermannia atrovirens	Jungermannia atrovirens Dumort.	GBIF Backbone Taxonomy	0.988
Bryophytes	Jungermannia borealis	Jungermannia borealis	Jungermannia borealis Damsh. & Vána	GBIF Backbone Taxonomy	0.988
Bryophytes	Jungermannia exsertifolia	Jungermannia exsertifolia	Jungermannia exsertifolia Steph.	GBIF Backbone Taxonomy	0.988
Bryophytes	Jungermannia polaris	Jungermannia polaris	Jungermannia polaris Lindb.	GBIF Backbone Taxonomy	0.988
Bryophytes	Jungermannia pumila	Jungermannia pumila	Jungermannia pumila With.	GBIF Backbone Taxonomy	0.988
Bryophytes	Kiaeria blyttii	Kiaeria blyttii	Kiaeria blyttii Brotherus, 1923	GBIF Backbone Taxonomy	0.988
Bryophytes	Kiaeria falcata	Kiaeria falcata	Kiaeria falcata I. Hagen, 1915	GBIF Backbone Taxonomy	0.988
Bryophytes	Kiaeria falcata	Kiaeria falcata	Kiaeria falcata (Hedw.) I. Hag. I. Hag. (Hedw.)	GBIF Backbone Taxonomy	0.988
Bryophytes	Kiaeria glacialis	Kiaeria glacialis	Kiaeria glacialis I. Hagen, 1915	GBIF Backbone Taxonomy	0.988
Bryophytes	Kiaeria glacialis	Kiaeria glacialis	Kiaeria glacialis (Berggr.) I. Hag. I. Hag. (Berggr.)	GBIF Backbone Taxonomy	0.988
Bryophytes	Kiaeria starkei	Kiaeria starkei	Kiaeria starkei I. Hagen, 1915	GBIF Backbone Taxonomy	0.988
Bryophytes	Kiaeria starkei	Kiaeria starkei	Kiaeria starkei (Web. & Mohr) I. Hag. I. Hag. (Web. & Mohr)	GBIF Backbone Taxonomy	0.988
Bryophytes	Kindbergia praelonga	Kindbergia praelonga	Kindbergia praelonga (Hedw.) Ochyra Ochyra (Hedw.)	GBIF Backbone Taxonomy	0.988
Bryophytes	Kurzia pauciflora	Kurzia pauciflora	Kurzia pauciflora (Dicks.) Grolle Grolle (Dicks.)	GBIF Backbone Taxonomy	0.988
Bryophytes	Kurzia sylvatica	Kurzia sylvatica	Kurzia sylvatica (Evans) Grolle Grolle (Evans)	GBIF Backbone Taxonomy	0.988
Bryophytes	Kurzia trichoclados	Kurzia trichoclados	Kurzia trichoclados (Müll.Frib.) Grolle Grolle (Müll.Frib.)	GBIF Backbone Taxonomy	0.988
Bryophytes	Kurzia trichoclados	Kurzia trichoclados	Kurzia trichoclados (K. Müll.) Grolle Grolle (K. Müll.)	GBIF Backbone Taxonomy	0.988
Bryophytes	Leiocolea badensis	Leiocolea badensis	Leiocolea badensis (Gottsche ex Rabenh.) Jørg. Jørg. (Gottsche ex Rabenh.)	GBIF Backbone Taxonomy	0.988
Bryophytes	Leiocolea badensis	Leiocolea badensis	Leiocolea badensis (Gottsche) Jørg. Jørg. (Gottsche)	GBIF Backbone Taxonomy	0.988
Bryophytes	Leiocolea bantriensis	Leiocolea bantriensis	Leiocolea bantriensis (Hook.) Jørg. Jørg. (Hook.)	GBIF Backbone Taxonomy	0.988
Bryophytes	Leiocolea collaris	Leiocolea collaris	Leiocolea collaris (Nees) Jörg. Jörg. (Nees)	GBIF Backbone Taxonomy	0.988
Bryophytes	Leiocolea collaris	Leiocolea collaris	Leiocolea collaris (Nees) Schljakov Schljakov (Nees)	GBIF Backbone Taxonomy	0.988
Bryophytes	Leiocolea fitzgeraldiae	Leiocolea fitzgeraldiae	Leiocolea fitzgeraldiae Paton & A. R. Perry	GBIF Backbone Taxonomy	0.988
Bryophytes	Leiocolea gillmanii	Leiocolea gillmanii	Leiocolea gillmanii (Austin) A.Evans A.Evans (Austin)	GBIF Backbone Taxonomy	0.988
Bryophytes	Leiocolea heterocolpos	Leiocolea heterocolpos	Leiocolea heterocolpos (Thed.) H. Buch H. Buch (Thed.)	GBIF Backbone Taxonomy	0.988
Bryophytes	Leiocolea heterocolpos	Leiocolea heterocolpos	Leiocolea heterocolpos (Thed. ex Hartm.) H.Buch H.Buch (Thed. ex Hartm.)	GBIF Backbone Taxonomy	0.988
Bryophytes	Leiocolea rutheana	Leiocolea rutheana	Leiocolea rutheana (Limpr.) K. Müller K. Müller (Limpr.)	GBIF Backbone Taxonomy	0.988
Bryophytes	Leiocolea rutheana	Leiocolea rutheana	Leiocolea rutheana (Limpr.) Müll.Frib. Müll.Frib. (Limpr.)	GBIF Backbone Taxonomy	0.988
Bryophytes	Leiocolea turbinata	Leiocolea turbinata	Leiocolea turbinata (Raddi) H.Buch H.Buch (Raddi)	GBIF Backbone Taxonomy	0.988
Bryophytes	Lejeunea cavifolia	Lejeunea cavifolia	Lejeunea cavifolia	GBIF Backbone Taxonomy	0.988
Bryophytes	Lejeunea eckloniana	Lejeunea eckloniana	Lejeunea eckloniana Lindenb.	GBIF Backbone Taxonomy	0.988
Bryophytes	Lejeunea lamacerina	Lejeunea lamacerina	Lejeunea lamacerina R.M. Schust.	GBIF Backbone Taxonomy	0.988
Bryophytes	Lejeunea lamacerina	Lejeunea lamacerina	Lejeunea lamacerina (Steph.) Schiffn. Schiffn. (Steph.)	GBIF Backbone Taxonomy	0.988
Bryophytes	Lejeunea mandonii	Lejeunea mandonii	Lejeunea mandonii (Stephani) K. Müller K. Müller (Stephani)	GBIF Backbone Taxonomy	0.988
Bryophytes	Lejeunea mandonii	Lejeunea mandonii	Lejeunea mandonii (Steph.) Müll.Frib. Müll.Frib. (Steph.)	GBIF Backbone Taxonomy	0.988
Bryophytes	Lejeunea patens	Lejeunea patens	Lejeunea patens	GBIF Backbone Taxonomy	0.988
Bryophytes	Lepidozia cupressina	Lepidozia cupressina	Lepidozia Dumort.	GBIF Backbone Taxonomy	0.75
Bryophytes	Lepidozia pearsonii	Lepidozia pearsonii	Lepidozia pearsonii Spruce	GBIF Backbone Taxonomy	0.988
Bryophytes	Lepidozia reptans	Lepidozia reptans	Lepidozia reptans (L.) Dumort. Dumort. (L.)	GBIF Backbone Taxonomy	0.988
Bryophytes	Leptobarbula berica	Leptobarbula berica	Leptobarbula berica W. P. Schimper, 1876	GBIF Backbone Taxonomy	0.988
Bryophytes	Leptobryum pyriforme	Leptobryum pyriforme	Leptobryum pyriforme Wilson, 1855	GBIF Backbone Taxonomy	0.988
Bryophytes	Leptodictyum riparium	Leptodictyum riparium	Leptodictyum riparium Warnstorf, 1906	GBIF Backbone Taxonomy	0.988
Bryophytes	Leptodictyum riparium	Leptodictyum riparium	Leptodictyum riparium (Bryhn) Podpe Podpe (Bryhn)	GBIF Backbone Taxonomy	0.988
Bryophytes	Leptodon smithii	Leptodon smithii	Leptodon smithii Weber & D. Mohr, 1803	GBIF Backbone Taxonomy	0.988
Bryophytes	Leptodontium flexifolium	Leptodontium flexifolium	Leptodontium flexifolium Hampe in Lindberg, 1864	GBIF Backbone Taxonomy	0.988
Bryophytes	Leptodontium gemmascens	Leptodontium gemmascens	Leptodontium gemmascens Braithwaite, 1887	GBIF Backbone Taxonomy	0.988
Bryophytes	Leptodontium proliferum	Leptodontium proliferum	Leptodontium proliferum Herzog, 1916	GBIF Backbone Taxonomy	0.988
Bryophytes	Leptophascum leptophyllum	Leptophascum leptophyllum	Leptophascum leptophyllum (Müll. Hal.) J. Guerra & Cano J. Guerra & Cano (Müll. Hal.)	GBIF Backbone Taxonomy	0.988
Bryophytes	Leptoscyphus cuneifolius	Leptoscyphus cuneifolius	Leptoscyphus cuneifolius (Hook.) Mitt. Mitt. (Hook.)	GBIF Backbone Taxonomy	0.988
Bryophytes	Leptotheca gaudichaudii	Leptotheca gaudichaudii	Leptotheca gaudichaudii Schwaegrichen, 1824	GBIF Backbone Taxonomy	0.988
Bryophytes	Leskea polycarpa	Leskea polycarpa	Leskea polycarpa Ehrhart ex Hedwig, 1801	GBIF Backbone Taxonomy	0.988
Bryophytes	Leskea polycarpa	Leskea polycarpa	Leskea polycarpa Ehrhart	GBIF Backbone Taxonomy	0.988
Bryophytes	Leucobryum glaucum	Leucobryum glaucum	Leucobryum glaucum	GBIF Backbone Taxonomy	0.988
Bryophytes	Leucobryum juniperoideum	Leucobryum juniperoideum	Leucobryum juniperoideum C. Müller, 1845	GBIF Backbone Taxonomy	0.988
Bryophytes	Leucobryum juniperoideum	Leucobryum juniperoideum	Leucobryum juniperoideum (Brid.) Müll. Hal. Müll. Hal. (Brid.)	GBIF Backbone Taxonomy	0.988
Bryophytes	Leucodon sciuroides	Leucodon sciuroides	Leucodon sciuroides Schwaegrichen, 1816	GBIF Backbone Taxonomy	0.988
Bryophytes	Liochlaena lanceolata	Liochlaena lanceolata	Liochlaena lanceolata Nees	GBIF Backbone Taxonomy	0.988
Bryophytes	Loeskeobryum brevirostre	Loeskeobryum brevirostre	Loeskeobryum brevirostre Fleischer in Brotherus, 1925	GBIF Backbone Taxonomy	0.988
Bryophytes	Loeskeobryum brevirostre	Loeskeobryum brevirostre	Loeskeobryum brevirostre (Brid.) Broth. Broth. (Brid.)	GBIF Backbone Taxonomy	0.988
Bryophytes	Lophocolea bidentata	Lophocolea bidentata	Lophocolea bidentata (L.) Dumort. Dumort. (L.)	GBIF Backbone Taxonomy	0.988
Bryophytes	Lophocolea bispinosa	Lophocolea bispinosa	Lophocolea bispinosa (Hook. f. & Taylor) Gottsche, Lindenb. & Nees Gottsche, Lindenb. & Nees (Hook. f. & Taylor)	GBIF Backbone Taxonomy	0.988
Bryophytes	Lophocolea brookwoodiana	Lophocolea brookwoodiana	Lophocolea brookwoodiana Paton & Sheahan	GBIF Backbone Taxonomy	0.988
Bryophytes	Lophocolea fragrans	Lophocolea fragrans	Lophocolea fragrans (Moris & De Not.) Gottsche et al. Gottsche et al. (Moris & De Not.)	GBIF Backbone Taxonomy	0.988
Bryophytes	Lophocolea heterophylla	Lophocolea heterophylla	Lophocolea heterophylla (Schrad.) Dumort. Dumort. (Schrad.)	GBIF Backbone Taxonomy	0.988
Bryophytes	Lophocolea semiteres	Lophocolea semiteres	Lophocolea semiteres (Lehm.) Mitt. Mitt. (Lehm.)	GBIF Backbone Taxonomy	0.988
Bryophytes	Lophozia bicrenata	Lophozia bicrenata	Lophozia bicrenata (Schmidel) Dumort. Dumort. (Schmidel)	GBIF Backbone Taxonomy	0.988
Bryophytes	Lophozia bicrenata	Lophozia bicrenata	Lophozia bicrenata (Hoffm.) Dum. Dum. (Hoffm.)	GBIF Backbone Taxonomy	0.988
Bryophytes	Lophozia capitata	Lophozia capitata	Lophozia capitata (Hook.) Macoun Macoun (Hook.)	GBIF Backbone Taxonomy	0.988
Bryophytes	Lophozia excisa	Lophozia excisa	Lophozia excisa (Dicks.) Dum. Dum. (Dicks.)	GBIF Backbone Taxonomy	0.988
Bryophytes	Lophozia herzogiana	Lophozia herzogiana	Lophozia herzogiana E.A. Hodgs. & Grolle	GBIF Backbone Taxonomy	0.988
Bryophytes	Lophozia incisa	Lophozia incisa	Lophozia incisa (Schrad.) Dumort. Dumort. (Schrad.)	GBIF Backbone Taxonomy	0.988
Bryophytes	Lophozia longidens	Lophozia longidens	Lophozia longidens (Lindb.) Macoun Macoun (Lindb.)	GBIF Backbone Taxonomy	0.988
Bryophytes	Lophozia obtusa	Lophozia obtusa	Lophozia obtusa (Lindb.) Evans Evans (Lindb.)	GBIF Backbone Taxonomy	0.988
Bryophytes	Lophozia opacifolia	Lophozia opacifolia	Lophozia opacifolia Culm.	GBIF Backbone Taxonomy	0.988
Bryophytes	Lophozia opacifolia	Lophozia opacifolia	Lophozia opacifolia Culm. ex Meyl.	GBIF Backbone Taxonomy	0.988
Bryophytes	Lophozia perssonii	Lophozia perssonii	Lophozia perssonii Buch & S. Arn.	GBIF Backbone Taxonomy	0.988
Bryophytes	Lophozia sudetica	Lophozia sudetica	Lophozia sudetica (Hüb.) Grolle Grolle (Hüb.)	GBIF Backbone Taxonomy	0.988
Bryophytes	Lophozia sudetica	Lophozia sudetica	Lophozia sudetica (Nees) Grolle Grolle (Nees)	GBIF Backbone Taxonomy	0.988
Bryophytes	Lophozia ventricosa	Lophozia ventricosa	Lophozia ventricosa (Dicks.) Dumort. Dumort. (Dicks.)	GBIF Backbone Taxonomy	0.988
Bryophytes	Lophozia wenzelii	Lophozia wenzelii	Lophozia wenzelii (Nees) Steph. Steph. (Nees)	GBIF Backbone Taxonomy	0.988
Bryophytes	Lunularia cruciata	Lunularia cruciata	Lunularia cruciata (L.) Dum. Dum. (L.)	GBIF Backbone Taxonomy	0.988
Bryophytes	Marchantia polymorpha	Marchantia polymorpha	Marchantia polymorpha L.	GBIF Backbone Taxonomy	0.988
Bryophytes	Marchesinia mackaii	Marchesinia mackaii	Marchesinia mackaii (Hook.) Gray Gray (Hook.)	GBIF Backbone Taxonomy	0.988
Bryophytes	Marsupella adusta	Marsupella adusta	Marsupella adusta (Nees) Spruce Spruce (Nees)	GBIF Backbone Taxonomy	0.988
Bryophytes	Marsupella alpina	Marsupella alpina	Marsupella alpina (Mass. & Carest.) H. Bern. H. Bern. (Mass. & Carest.)	GBIF Backbone Taxonomy	0.988
Bryophytes	Marsupella alpina	Marsupella alpina	Marsupella alpina (Gottsche ex Husn.) Bernet Bernet (Gottsche ex Husn.)	GBIF Backbone Taxonomy	0.988
Bryophytes	Marsupella arctica	Marsupella arctica	Marsupella arctica (Berggr.) Bryhn & Kaal. Bryhn & Kaal. (Berggr.)	GBIF Backbone Taxonomy	0.988
Bryophytes	Marsupella boeckii s.l.	Marsupella boeckii s.l.	Marsupella boeckii (Aust.) Kaal. Kaal. (Aust.)	GBIF Backbone Taxonomy	0.988
Bryophytes	Marsupella brevissima	Marsupella brevissima	Marsupella brevissima (Dum.) Grolle Grolle (Dum.)	GBIF Backbone Taxonomy	0.988
Bryophytes	Marsupella condensata	Marsupella condensata	Marsupella condensata (C. Hartm.) Kaal. Kaal. (C. Hartm.)	GBIF Backbone Taxonomy	0.988
Bryophytes	Marsupella condensata	Marsupella condensata	Marsupella condensata (Ångström) Lindb. Lindb. (Ångström)	GBIF Backbone Taxonomy	0.988
Bryophytes	Marsupella condensata	Marsupella condensata	Marsupella condensata (Angstr.) Schiffn. Schiffn. (Angstr.)	GBIF Backbone Taxonomy	0.988
Bryophytes	Marsupella emarginata	Marsupella emarginata	Marsupella emarginata (Ehrh.) Dumort. Dumort. (Ehrh.)	GBIF Backbone Taxonomy	0.988
Bryophytes	Marsupella funckii	Marsupella funckii	Marsupella funckii (F.Weber & D.Mohr) Dumort. Dumort. (F.Weber & D.Mohr)	GBIF Backbone Taxonomy	0.988
Bryophytes	Marsupella profunda	Marsupella profunda	Marsupella profunda Lindb.	GBIF Backbone Taxonomy	0.988
Bryophytes	Marsupella sparsifolia	Marsupella sparsifolia	Marsupella sparsifolia (Lindb.) Dum. Dum. (Lindb.)	GBIF Backbone Taxonomy	0.988
Bryophytes	Marsupella sphacelata	Marsupella sphacelata	Marsupella sphacelata (Gieseke) Dum. Dum. (Gieseke)	GBIF Backbone Taxonomy	0.988
Bryophytes	Marsupella sphacelata	Marsupella sphacelata	Marsupella sphacelata (Giesecke ex Lindenb.) Dumort. Dumort. (Giesecke ex Lindenb.)	GBIF Backbone Taxonomy	0.988
Bryophytes	Marsupella sprucei	Marsupella sprucei	Marsupella sprucei (Limpr.) Bernet Bernet (Limpr.)	GBIF Backbone Taxonomy	0.988
Bryophytes	Mastigophora woodsii	Mastigophora woodsii	Mastigophora woodsii (Hook.) Nees Nees (Hook.)	GBIF Backbone Taxonomy	0.988
Bryophytes	Meesia uliginosa	Meesia uliginosa	Meesia uliginosa Hedwig, 1801	GBIF Backbone Taxonomy	0.988
Bryophytes	Metzgeria conjugata	Metzgeria conjugata	Metzgeria conjugata Lindb.	GBIF Backbone Taxonomy	0.988
Bryophytes	Metzgeria fruticulosa s.l.	Metzgeria fruticulosa s.l.	Metzgeria fruticulosa	GBIF Backbone Taxonomy	0.988
Bryophytes	Metzgeria fruticulosa s.l.	Metzgeria fruticulosa s.l.	Metzgeria fruticulosa (Dicks.) Evans Evans (Dicks.)	GBIF Backbone Taxonomy	0.988
Bryophytes	Metzgeria furcata	Metzgeria furcata	Metzgeria furcata (L.) Corda Corda (L.)	GBIF Backbone Taxonomy	0.988
Bryophytes	Metzgeria furcata	Metzgeria furcata	Metzgeria furcata (L.) Dum. Dum. (L.)	GBIF Backbone Taxonomy	0.988
Bryophytes	Metzgeria leptoneura	Metzgeria leptoneura	Metzgeria leptoneura Spruce	GBIF Backbone Taxonomy	0.988
Bryophytes	Metzgeria pubescens	Metzgeria pubescens	Metzgeria pubescens Schrank	GBIF Backbone Taxonomy	0.988
Bryophytes	Metzgeria pubescens	Metzgeria pubescens	Metzgeria pubescens (Schrank) Raddi Raddi (Schrank)	GBIF Backbone Taxonomy	0.988
Bryophytes	Microbryum curvicollum	Microbryum curvicollum	Microbryum curvicollum (Hedw.) R.H.Zander R.H.Zander (Hedw.)	GBIF Backbone Taxonomy	0.988
Bryophytes	Microbryum davallianum	Microbryum davallianum	Microbryum davallianum Zander, 1993	GBIF Backbone Taxonomy	0.988
Bryophytes	Microbryum floerkeanum	Microbryum floerkeanum	Microbryum floerkeanum W. P. Schimper, 1860	GBIF Backbone Taxonomy	0.988
Bryophytes	Microbryum rectum	Microbryum rectum	Microbryum rectum Zander, 1993	GBIF Backbone Taxonomy	0.988
Bryophytes	Microlejeunea ulicina	Microlejeunea ulicina	Microlejeunea ulicina (Taylor) A.Evans A.Evans (Taylor)	GBIF Backbone Taxonomy	0.988
Bryophytes	Microlejeunea ulicina	Microlejeunea ulicina	Microlejeunea ulicina (Taylor) Steph. Steph. (Taylor)	GBIF Backbone Taxonomy	0.988
Bryophytes	Micromitrium tenerum	Micromitrium tenerum	Micromitrium tenerum Crosby, 1968	GBIF Backbone Taxonomy	0.988
Bryophytes	Mielichhoferia elongata	Mielichhoferia elongata	Mielichhoferia elongata Nees & Hornschuch, 1831	GBIF Backbone Taxonomy	0.988
Bryophytes	Mielichhoferia elongata	Mielichhoferia elongata	Mielichhoferia elongata Rehm.	GBIF Backbone Taxonomy	0.988
Bryophytes	Mielichhoferia elongata	Mielichhoferia elongata	Mielichhoferia elongata (Hook.) Loeske Loeske (Hook.)	GBIF Backbone Taxonomy	0.988
Bryophytes	Mnium hornum	Mnium hornum	Mnium hornum Hedwig, 1801	GBIF Backbone Taxonomy	0.988
Bryophytes	Mnium lycopodioides	Mnium lycopodioides	Mnium lycopodioides Schwaegrichen, 1826	GBIF Backbone Taxonomy	0.988
Bryophytes	Mnium marginatum	Mnium marginatum	Mnium marginatum Palisot de Beauvois, 1805	GBIF Backbone Taxonomy	0.988
Bryophytes	Mnium spinosum	Mnium spinosum	Mnium spinosum Schwaegrichen, 1816	GBIF Backbone Taxonomy	0.988
Bryophytes	Mnium stellare	Mnium stellare	Mnium stellare Reichard ex Hedwig, 1801	GBIF Backbone Taxonomy	0.988
Bryophytes	Mnium stellare	Mnium stellare	Mnium stellare Reichard	GBIF Backbone Taxonomy	0.988
Bryophytes	Mnium thomsonii	Mnium thomsonii	Mnium thomsonii W. P. Schimper, 1876	GBIF Backbone Taxonomy	0.988
Bryophytes	Moerckia blyttii	Moerckia blyttii	Moerckia blyttii (Moerck ex Hornem.) Brockm. Brockm. (Moerck ex Hornem.)	GBIF Backbone Taxonomy	0.988
Bryophytes	Moerckia blyttii	Moerckia blyttii	Moerckia blyttii (Mörck) Brockm. Brockm. (Mörck)	GBIF Backbone Taxonomy	0.988
Bryophytes	Moerckia hibernica s.l.	Moerckia hibernica s.l.	Moerckia hibernica (Hook.) Gottsche Gottsche (Hook.)	GBIF Backbone Taxonomy	0.988
Bryophytes	Molendoa warburgii	Molendoa warburgii	Molendoa warburgii Zander, 1993	GBIF Backbone Taxonomy	0.988
Bryophytes	Mylia anomala	Mylia anomala	Mylia anomala (Hook.) S. Gray S. Gray (Hook.)	GBIF Backbone Taxonomy	0.988
Bryophytes	Mylia taylorii	Mylia taylorii	Mylia taylorii (Hook.) Gray Gray (Hook.)	GBIF Backbone Taxonomy	0.988
Bryophytes	Myrinia pulvinata	Myrinia pulvinata	Myrinia pulvinata W. P. Schimper, 1860	GBIF Backbone Taxonomy	0.988
Bryophytes	Myurella julacea	Myurella julacea	Myurella julacea W. P. Schimper in B.S.G., 1853	GBIF Backbone Taxonomy	0.988
Bryophytes	Myurella tenerrima	Myurella tenerrima	Myurella tenerrima Lindberg, 1879	GBIF Backbone Taxonomy	0.988
Bryophytes	Myurium hochstetteri	Myurium hochstetteri	Myurium hochstetteri Kindberg, 1900	GBIF Backbone Taxonomy	0.988
Bryophytes	Nardia breidleri	Nardia breidleri	Nardia breidleri (Limpr.) Lindb. Lindb. (Limpr.)	GBIF Backbone Taxonomy	0.988
Bryophytes	Nardia compressa	Nardia compressa	Nardia compressa (Hook.) Gray Gray (Hook.)	GBIF Backbone Taxonomy	0.988
Bryophytes	Nardia geoscyphus	Nardia geoscyphus	Nardia geoscyphus (Denot.) Lindb. Lindb. (Denot.)	GBIF Backbone Taxonomy	0.988
Bryophytes	Nardia geoscyphus	Nardia geoscyphus	Nardia geoscyphus (De Not.) Lindb. Lindb. (De Not.)	GBIF Backbone Taxonomy	0.988
Bryophytes	Nardia insecta	Nardia insecta	Nardia insecta Lindb.	GBIF Backbone Taxonomy	0.988
Bryophytes	Nardia scalaris	Nardia scalaris	Nardia scalaris S. Gray	GBIF Backbone Taxonomy	0.988
Bryophytes	Neckera complanata	Neckera complanata	Neckera complanata	GBIF Backbone Taxonomy	0.988
Bryophytes	Neckera crispa	Neckera crispa	Neckera crispa Hedwig, 1801	GBIF Backbone Taxonomy	0.988
Bryophytes	Neckera pumila	Neckera pumila	Neckera pumila Hedwig, 1801	GBIF Backbone Taxonomy	0.988
Bryophytes	Nowellia curvifolia	Nowellia curvifolia	Nowellia curvifolia (Dicks.) Mitt. Mitt. (Dicks.)	GBIF Backbone Taxonomy	0.988
Bryophytes	Odontoschisma denudatum	Odontoschisma denudatum	Odontoschisma denudatum Nees	GBIF Backbone Taxonomy	0.988
Bryophytes	Odontoschisma denudatum	Odontoschisma denudatum	Odontoschisma denudatum (Nees) Dumort. Dumort. (Nees)	GBIF Backbone Taxonomy	0.988
Bryophytes	Odontoschisma denudatum	Odontoschisma denudatum	Odontoschisma denudatum (Mart.) Dumort. Dumort. (Mart.)	GBIF Backbone Taxonomy	0.988
Bryophytes	Odontoschisma elongatum	Odontoschisma elongatum	Odontoschisma elongatum (Lindb.) A.Evans A.Evans (Lindb.)	GBIF Backbone Taxonomy	0.988
Bryophytes	Odontoschisma macounii	Odontoschisma macounii	Odontoschisma macounii Evans	GBIF Backbone Taxonomy	0.988
Bryophytes	Odontoschisma macounii	Odontoschisma macounii	Odontoschisma macounii (Austin) Underw. Underw. (Austin)	GBIF Backbone Taxonomy	0.988
Bryophytes	Odontoschisma sphagni	Odontoschisma sphagni	Odontoschisma sphagni (Dicks.) Dumort. Dumort. (Dicks.)	GBIF Backbone Taxonomy	0.988
Bryophytes	Oedipodium griffithianum	Oedipodium griffithianum	Oedipodium griffithianum Schwaegrichen, 1823	GBIF Backbone Taxonomy	0.988
Bryophytes	Oligotrichum hercynicum	Oligotrichum hercynicum	Oligotrichum hercynicum Lamarck & A. P. de Candolle, 1805	GBIF Backbone Taxonomy	0.988
Bryophytes	Oncophorus virens	Oncophorus virens	Oncophorus virens Bridel, 1826	GBIF Backbone Taxonomy	0.988
Bryophytes	Oncophorus wahlenbergii	Oncophorus wahlenbergii	Oncophorus wahlenbergii Bridel, 1826	GBIF Backbone Taxonomy	0.988
Bryophytes	Orthodontium gracile	Orthodontium gracile	Orthodontium gracile Schwaegrichen ex B.S.G., 1844	GBIF Backbone Taxonomy	0.988
Bryophytes	Orthodontium gracile	Orthodontium gracile	Orthodontium gracile (Wilson) Schwägr. Schwägr. (Wilson)	GBIF Backbone Taxonomy	0.988
Bryophytes	Orthodontium gracile	Orthodontium gracile	Orthodontium gracile Britton, Sterns & Poggenb.	GBIF Backbone Taxonomy	0.988
Bryophytes	Orthodontium lineare	Orthodontium lineare	Orthodontium lineare Schwaegrichen, 1827	GBIF Backbone Taxonomy	0.988
Bryophytes	Orthothecium intricatum	Orthothecium intricatum	Orthothecium intricatum W. P. Schimper in B.S.G., 1851	GBIF Backbone Taxonomy	0.988
Bryophytes	Orthothecium rufescens	Orthothecium rufescens	Orthothecium rufescens W. P. Schimper in B.S.G., 1851	GBIF Backbone Taxonomy	0.988
Bryophytes	Orthotrichum acuminatum	Orthotrichum acuminatum	Orthotrichum acuminatum Philibert, 1881	GBIF Backbone Taxonomy	0.988
Bryophytes	Orthotrichum affine	Orthotrichum affine	Orthotrichum affine Schrader ex Bridel, 1801	GBIF Backbone Taxonomy	0.988
Bryophytes	Orthotrichum affine	Orthotrichum affine	Orthotrichum affine Schrader	GBIF Backbone Taxonomy	0.988
Bryophytes	Orthotrichum anomalum	Orthotrichum anomalum	Orthotrichum anomalum Hedwig, 1801	GBIF Backbone Taxonomy	0.988
Bryophytes	Orthotrichum cambrense	Orthotrichum cambrense	Orthotrichum cambrense Bosanquet & F. Lara	GBIF Backbone Taxonomy	0.988
Bryophytes	Orthotrichum consimile	Orthotrichum consimile	Orthotrichum consimile Mitten, 1864	GBIF Backbone Taxonomy	0.988
Bryophytes	Orthotrichum cupulatum	Orthotrichum cupulatum	Orthotrichum cupulatum G. F. Hoffmann ex Bridel, 1801	GBIF Backbone Taxonomy	0.988
Bryophytes	Orthotrichum cupulatum	Orthotrichum cupulatum	Orthotrichum cupulatum G. F. Hoffmann	GBIF Backbone Taxonomy	0.988
Bryophytes	Orthotrichum diaphanum	Orthotrichum diaphanum	Orthotrichum diaphanum Schrader ex Bridel, 1801	GBIF Backbone Taxonomy	0.988
Bryophytes	Orthotrichum diaphanum	Orthotrichum diaphanum	Orthotrichum diaphanum Schrader	GBIF Backbone Taxonomy	0.988
Bryophytes	Orthotrichum gymnostomum	Orthotrichum gymnostomum	Orthotrichum gymnostomum Bruch ex Bridel, 1827	GBIF Backbone Taxonomy	0.988
Bryophytes	Orthotrichum gymnostomum	Orthotrichum gymnostomum	Orthotrichum gymnostomum Bruch	GBIF Backbone Taxonomy	0.988
Bryophytes	Orthotrichum lyellii	Orthotrichum lyellii	Orthotrichum lyellii W. J. Hooker & Taylor, 1818	GBIF Backbone Taxonomy	0.988
Bryophytes	Orthotrichum obtusifolium	Orthotrichum obtusifolium	Orthotrichum obtusifolium Bridel, 1801	GBIF Backbone Taxonomy	0.988
Bryophytes	Orthotrichum pallens	Orthotrichum pallens	Orthotrichum pallens Bruch ex Bridel, 1827	GBIF Backbone Taxonomy	0.988
Bryophytes	Orthotrichum pallens	Orthotrichum pallens	Orthotrichum pallens Bruch	GBIF Backbone Taxonomy	0.988
Bryophytes	Orthotrichum pallens	Orthotrichum pallens	Orthotrichum pallens (Lindberg & H. Arnell) Amann, 1918 Amann, 1918 (Lindberg & H. Arnell)	GBIF Backbone Taxonomy	0.988
Bryophytes	Orthotrichum pulchellum	Orthotrichum pulchellum	Orthotrichum pulchellum Brunton in Smith, 1807	GBIF Backbone Taxonomy	0.988
Bryophytes	Orthotrichum pulchellum	Orthotrichum pulchellum	Orthotrichum pulchellum Bunt.	GBIF Backbone Taxonomy	0.988
Bryophytes	Orthotrichum pumilum	Orthotrichum pumilum	Orthotrichum pumilum	GBIF Backbone Taxonomy	0.988
Bryophytes	Orthotrichum rivulare	Orthotrichum rivulare	Orthotrichum rivulare Turner, 1804	GBIF Backbone Taxonomy	0.988
Bryophytes	Orthotrichum rupestre	Orthotrichum rupestre	Orthotrichum rupestre Schleicher ex Schwaegrichen, 1816	GBIF Backbone Taxonomy	0.988
Bryophytes	Orthotrichum rupestre	Orthotrichum rupestre	Orthotrichum rupestre Schleicher	GBIF Backbone Taxonomy	0.988
Bryophytes	Orthotrichum scanicum	Orthotrichum scanicum	Orthotrichum scanicum Grönvall, 1885	GBIF Backbone Taxonomy	0.988
Bryophytes	Orthotrichum speciosum	Orthotrichum speciosum	Orthotrichum speciosum Nees in Sturm, 1819	GBIF Backbone Taxonomy	0.988
Bryophytes	Orthotrichum sprucei	Orthotrichum sprucei	Orthotrichum sprucei Montagne in Spruce, 1845	GBIF Backbone Taxonomy	0.988
Bryophytes	Orthotrichum stramineum	Orthotrichum stramineum	Orthotrichum stramineum Hornschuch in Bridel, 1827	GBIF Backbone Taxonomy	0.988
Bryophytes	Orthotrichum stramineum	Orthotrichum stramineum	Orthotrichum stramineum Hornsch. ex Brid.	GBIF Backbone Taxonomy	0.988
Bryophytes	Orthotrichum striatum	Orthotrichum striatum	Orthotrichum striatum Hedwig, 1801	GBIF Backbone Taxonomy	0.988
Bryophytes	Orthotrichum tenellum	Orthotrichum tenellum	Orthotrichum tenellum Bruch ex Bridel, 1827	GBIF Backbone Taxonomy	0.988
Bryophytes	Orthotrichum tenellum	Orthotrichum tenellum	Orthotrichum tenellum Bruch	GBIF Backbone Taxonomy	0.988
Bryophytes	Oxyrrhynchium hians	Oxyrrhynchium hians	Oxyrrhynchium hians (Hedw.) Sande Lac. Sande Lac. (Hedw.)	GBIF Backbone Taxonomy	0.988
Bryophytes	Oxyrrhynchium hians	Oxyrrhynchium hians	Oxyrrhynchium hians (Hedw.) Loeske Loeske (Hedw.)	GBIF Backbone Taxonomy	0.988
Bryophytes	Oxyrrhynchium pumilum	Oxyrrhynchium pumilum	Oxyrrhynchium pumilum (Wilson) Schimp. Schimp. (Wilson)	GBIF Backbone Taxonomy	0.988
Bryophytes	Oxyrrhynchium pumilum	Oxyrrhynchium pumilum	Oxyrrhynchium pumilum (Wilson) Loeske Loeske (Wilson)	GBIF Backbone Taxonomy	0.988
Bryophytes	Oxyrrhynchium schleicheri	Oxyrrhynchium schleicheri	Oxyrrhynchium schleicheri (R.Hedw.) Röll Röll (R.Hedw.)	GBIF Backbone Taxonomy	0.988
Bryophytes	Oxyrrhynchium speciosum	Oxyrrhynchium speciosum	Oxyrrhynchium speciosum (Brid.) Jur. Jur. (Brid.)	GBIF Backbone Taxonomy	0.988
Bryophytes	Oxyrrhynchium speciosum	Oxyrrhynchium speciosum	Oxyrrhynchium speciosum (Brid.) Warnst., 1905 Warnst., 1905 (Brid.)	GBIF Backbone Taxonomy	0.988
Bryophytes	Oxystegus hibernicus	Oxystegus hibernicus	Oxystegus hibernicus (Mitt.) Hilp. Hilp. (Mitt.)	GBIF Backbone Taxonomy	0.988
Bryophytes	Oxystegus tenuirostris	Oxystegus tenuirostris	Oxystegus tenuirostris (Hook. & Taylor) A.J.E.Sm. A.J.E.Sm. (Hook. & Taylor)	GBIF Backbone Taxonomy	0.988
Bryophytes	Oxystegus tenuirostris s.l.	Oxystegus tenuirostris s.l.	Oxystegus tenuirostris (Hook. & Taylor) A.J.E.Sm. A.J.E.Sm. (Hook. & Taylor)	GBIF Backbone Taxonomy	0.988
Bryophytes	Pallavicinia lyellii	Pallavicinia lyellii	Pallavicinia lyellii (Hook.) Carruth. Carruth. (Hook.)	GBIF Backbone Taxonomy	0.988
Bryophytes	Pallavicinia lyellii	Pallavicinia lyellii	Pallavicinia lyellii (Hook.) S.F.Gray S.F.Gray (Hook.)	GBIF Backbone Taxonomy	0.988
Bryophytes	Palustriella commutata s.l.	Palustriella commutata s.l.	Palustriella commutata Ochyra, 1989	GBIF Backbone Taxonomy	0.988
Bryophytes	Palustriella decipiens	Palustriella decipiens	Palustriella decipiens Ochyra, 1989	GBIF Backbone Taxonomy	0.988
Bryophytes	Paraleptodontium recurvifolium	Paraleptodontium recurvifolium	Paraleptodontium recurvifolium (Taylor) D.G. Long D.G. Long (Taylor)	GBIF Backbone Taxonomy	0.988
Bryophytes	Paraleucobryum longifolium	Paraleucobryum longifolium	Paraleucobryum longifolium Loeske, 1908	GBIF Backbone Taxonomy	0.988
Bryophytes	Pedinophyllum interruptum	Pedinophyllum interruptum	Pedinophyllum interruptum (Nees) Kaal. Kaal. (Nees)	GBIF Backbone Taxonomy	0.988
Bryophytes	Pellia endiviifolia	Pellia endiviifolia	Pellia endiviifolia (Dicks.) Dumort. Dumort. (Dicks.)	GBIF Backbone Taxonomy	0.988
Bryophytes	Pellia epiphylla	Pellia epiphylla	Pellia epiphylla (L.) Corda Corda (L.)	GBIF Backbone Taxonomy	0.988
Bryophytes	Pellia neesiana	Pellia neesiana	Pellia neesiana (Gottsche) Limpr. Limpr. (Gottsche)	GBIF Backbone Taxonomy	0.988
Bryophytes	Petalophyllum ralfsii	Petalophyllum ralfsii	Petalophyllum ralfsii (Wilson) Nees & Gottsche Nees & Gottsche (Wilson)	GBIF Backbone Taxonomy	0.988
Bryophytes	Phaeoceros laevis s.l.	Phaeoceros laevis s.l.	Phaeoceros laevis (L.) Prosk. Prosk. (L.)	GBIF Backbone Taxonomy	0.988
Bryophytes	Phascum cuspidatum	Phascum cuspidatum	Phascum cuspidatum Hedw.	GBIF Backbone Taxonomy	0.988
Bryophytes	Philonotis arnellii	Philonotis arnellii	Philonotis arnellii Husnot, 1890	GBIF Backbone Taxonomy	0.988
Bryophytes	Philonotis caespitosa	Philonotis caespitosa	Philonotis caespitosa Jur.	GBIF Backbone Taxonomy	0.988
Bryophytes	Philonotis calcarea	Philonotis calcarea	Philonotis calcarea W. P. Schimper, 1856	GBIF Backbone Taxonomy	0.988
Bryophytes	Philonotis fontana	Philonotis fontana	Philonotis fontana Bridel, 1827	GBIF Backbone Taxonomy	0.988
Bryophytes	Philonotis marchica	Philonotis marchica	Philonotis marchica Bridel, 1827	GBIF Backbone Taxonomy	0.988
Bryophytes	Philonotis rigida	Philonotis rigida	Philonotis rigida Bridel, 1827	GBIF Backbone Taxonomy	0.988
Bryophytes	Philonotis seriata	Philonotis seriata	Philonotis seriata Mitten, 1859	GBIF Backbone Taxonomy	0.988
Bryophytes	Philonotis tomentella	Philonotis tomentella	Philonotis tomentella Molendo in Lorentz, 1864	GBIF Backbone Taxonomy	0.988
Bryophytes	Physcomitrium eurystomum	Physcomitrium eurystomum	Physcomitrium eurystomum Sendtner, 1841	GBIF Backbone Taxonomy	0.988
Bryophytes	Physcomitrium sphaericum	Physcomitrium sphaericum	Physcomitrium sphaericum Fürnrohr in Hampe, 1837	GBIF Backbone Taxonomy	0.988
Bryophytes	Physcomitrium sphaericum	Physcomitrium sphaericum	Physcomitrium sphaericum (C.F.Ludw. ex Schkuhr) Brid. Brid. (C.F.Ludw. ex Schkuhr)	GBIF Backbone Taxonomy	0.988
Bryophytes	Physcomitrium sphaericum	Physcomitrium sphaericum	Physcomitrium sphaericum (Ludw.) Brid. Brid. (Ludw.)	GBIF Backbone Taxonomy	0.988
Bryophytes	Plagiobryum demissum	Plagiobryum demissum	Plagiobryum demissum Lindberg, 1863	GBIF Backbone Taxonomy	0.988
Bryophytes	Plagiobryum zieri	Plagiobryum zieri	Plagiobryum zierii Lindberg, 1863	GBIF Backbone Taxonomy	0.75
Bryophytes	Plagiochila asplenioides s.l.	Plagiochila asplenioides s.l.	Plagiochila asplenioides	GBIF Backbone Taxonomy	0.988
Bryophytes	Plagiochila asplenioides s.l.	Plagiochila asplenioides s.l.	Plagiochila asplenioides (L. Emend. Taylor) Dumort. Dumort. (L. Emend. Taylor)	GBIF Backbone Taxonomy	0.988
Bryophytes	Plagiochila asplenioides s.l.	Plagiochila asplenioides s.l.	Plagiochila asplenioides (L.) Dumort. Dumort. (L.)	GBIF Backbone Taxonomy	0.988
Bryophytes	Plagiochila carringtonii	Plagiochila carringtonii	Plagiochila carringtonii (Balf. ex Carrington) Grolle Grolle (Balf. ex Carrington)	GBIF Backbone Taxonomy	0.988
Bryophytes	Plagiochila carringtonii	Plagiochila carringtonii	Plagiochila carringtonii (Balf.) Grolle Grolle (Balf.)	GBIF Backbone Taxonomy	0.988
Bryophytes	Plagiochila exigua	Plagiochila exigua	Plagiochila exigua (Taylor) Taylor Taylor (Taylor)	GBIF Backbone Taxonomy	0.988
Bryophytes	Plagiochila heterophylla	Plagiochila heterophylla	Plagiochila heterophylla Lindenb. ex Lehm.	GBIF Backbone Taxonomy	0.988
Bryophytes	Plagiochila heterophylla	Plagiochila heterophylla	Plagiochila heterophylla Colenso	GBIF Backbone Taxonomy	0.988
Bryophytes	Plagiochila heterophylla	Plagiochila heterophylla	Plagiochila heterophylla Lindenb.	GBIF Backbone Taxonomy	0.988
Bryophytes	Plagiochila norvegica	Plagiochila norvegica	Plagiochila norvegica H.H.Blom & Holten	GBIF Backbone Taxonomy	0.988
Bryophytes	Plagiochila punctata	Plagiochila punctata	Plagiochila punctata (Taylor) Taylor Taylor (Taylor)	GBIF Backbone Taxonomy	0.988
Bryophytes	Plagiochila spinulosa s.l.	Plagiochila spinulosa s.l.	Plagiochila spinulosa (Dicks.) Dumort. Dumort. (Dicks.)	GBIF Backbone Taxonomy	0.988
Bryophytes	Plagiomnium affine	Plagiomnium affine	Plagiomnium affine T. Koponen, 1968	GBIF Backbone Taxonomy	0.988
Bryophytes	Plagiomnium affine	Plagiomnium affine	Plagiomnium affine (Blandow ex Funck) T.J.Kop. T.J.Kop. (Blandow ex Funck)	GBIF Backbone Taxonomy	0.988
Bryophytes	Plagiomnium cuspidatum	Plagiomnium cuspidatum	Plagiomnium cuspidatum T. Koponen, 1968	GBIF Backbone Taxonomy	0.988
Bryophytes	Plagiomnium cuspidatum	Plagiomnium cuspidatum	Plagiomnium cuspidatum (Hedw.) T.J.Kop. T.J.Kop. (Hedw.)	GBIF Backbone Taxonomy	0.988
Bryophytes	Plagiomnium elatum	Plagiomnium elatum	Plagiomnium elatum T. Koponen, 1968	GBIF Backbone Taxonomy	0.988
Bryophytes	Plagiomnium elatum	Plagiomnium elatum	Plagiomnium elatum (Bruch & Schimp.) T.J.Kop. T.J.Kop. (Bruch & Schimp.)	GBIF Backbone Taxonomy	0.988
Bryophytes	Plagiomnium ellipticum	Plagiomnium ellipticum	Plagiomnium ellipticum T. Koponen, 1971	GBIF Backbone Taxonomy	0.988
Bryophytes	Plagiomnium ellipticum	Plagiomnium ellipticum	Plagiomnium ellipticum (Brid.) T.J.Kop. T.J.Kop. (Brid.)	GBIF Backbone Taxonomy	0.988
Bryophytes	Plagiomnium medium	Plagiomnium medium	Plagiomnium medium T. Koponen, 1968	GBIF Backbone Taxonomy	0.988
Bryophytes	Plagiomnium medium	Plagiomnium medium	Plagiomnium medium (Bruch & Schimp.) T.J.Kop. T.J.Kop. (Bruch & Schimp.)	GBIF Backbone Taxonomy	0.988
Bryophytes	Plagiomnium rostratum	Plagiomnium rostratum	Plagiomnium rostratum T. Koponen, 1968	GBIF Backbone Taxonomy	0.988
Bryophytes	Plagiomnium rostratum	Plagiomnium rostratum	Plagiomnium rostratum (Schrad.) T.J.Kop. T.J.Kop. (Schrad.)	GBIF Backbone Taxonomy	0.988
Bryophytes	Plagiomnium undulatum	Plagiomnium undulatum	Plagiomnium undulatum T. Koponen, 1968	GBIF Backbone Taxonomy	0.988
Bryophytes	Plagiomnium undulatum	Plagiomnium undulatum	Plagiomnium undulatum (Hedw.) T.J.Kop. T.J.Kop. (Hedw.)	GBIF Backbone Taxonomy	0.988
Bryophytes	Plagiopus oederianus	Plagiopus oederianus	Plagiopus oederianus H. Crum & L. E. Anderson, 1981	GBIF Backbone Taxonomy	0.988
Bryophytes	Plagiothecium cavifolium	Plagiothecium cavifolium	Plagiothecium cavifolium Iwatsuki, 1970	GBIF Backbone Taxonomy	0.988
Bryophytes	Plagiothecium denticulatum	Plagiothecium denticulatum	Plagiothecium denticulatum W. P. Schimper in B.S.G., 1851	GBIF Backbone Taxonomy	0.988
Bryophytes	Plagiothecium denticulatum	Plagiothecium denticulatum	Plagiothecium denticulatum (Hedwig) Bruch Bruch (Hedwig)	GBIF Backbone Taxonomy	0.988
Bryophytes	Plagiothecium laetum s.l.	Plagiothecium laetum s.l.	Plagiothecium laetum W. P. Schimper in B.S.G., 1851	GBIF Backbone Taxonomy	0.988
Bryophytes	Plagiothecium latebricola	Plagiothecium latebricola	Plagiothecium latebricola W. P. Schimper in B.S.G., 1851	GBIF Backbone Taxonomy	0.988
Bryophytes	Plagiothecium nemorale	Plagiothecium nemorale	Plagiothecium nemorale Jaeger, 1878	GBIF Backbone Taxonomy	0.988
Bryophytes	Plagiothecium platyphyllum	Plagiothecium platyphyllum	Plagiothecium platyphyllum Mönkemeyer, 1927	GBIF Backbone Taxonomy	0.988
Bryophytes	Plagiothecium succulentum	Plagiothecium succulentum	Plagiothecium succulentum Lindberg, 1865	GBIF Backbone Taxonomy	0.988
Bryophytes	Plagiothecium undulatum	Plagiothecium undulatum	Plagiothecium undulatum (Hedw.) Schimp. Schimp. (Hedw.)	GBIF Backbone Taxonomy	0.988
Bryophytes	Plasteurhynchium meridionale	Plasteurhynchium meridionale	Plasteurhynchium meridionale (Schimp.) M. Fleisch. M. Fleisch. (Schimp.)	GBIF Backbone Taxonomy	0.988
Bryophytes	Plasteurhynchium striatulum	Plasteurhynchium striatulum	Plasteurhynchium striatulum (Spruce) M.Fleisch. M.Fleisch. (Spruce)	GBIF Backbone Taxonomy	0.988
Bryophytes	Plasteurhynchium striatulum	Plasteurhynchium striatulum	Plasteurhynchium striatulum (Spruce) Schimp. Schimp. (Spruce)	GBIF Backbone Taxonomy	0.988
Bryophytes	Platydictya jungermannioides	Platydictya jungermannioides	Platydictya jungermannioides H. Crum, 1964	GBIF Backbone Taxonomy	0.988
Bryophytes	Platygyrium repens	Platygyrium repens	Platygyrium repens W. P. Schimper in B.S.G., 1851	GBIF Backbone Taxonomy	0.988
Bryophytes	Platyhypnidium lusitanicum	Platyhypnidium lusitanicum	Platyhypnidium lusitanicum Ochyra & Bednarek-Ochyra, 1999	GBIF Backbone Taxonomy	0.988
Bryophytes	Platyhypnidium riparioides	Platyhypnidium riparioides	Platyhypnidium riparioides Dixon, 1934	GBIF Backbone Taxonomy	0.988
Bryophytes	Pleuridium acuminatum	Pleuridium acuminatum	Pleuridium acuminatum Lindberg, 1863	GBIF Backbone Taxonomy	0.988
Bryophytes	Pleuridium subulatum	Pleuridium subulatum	Pleuridium subulatum Rabenhorst, 1848	GBIF Backbone Taxonomy	0.988
Bryophytes	Pleurochaete squarrosa	Pleurochaete squarrosa	Pleurochaete squarrosa Lindberg, 1864	GBIF Backbone Taxonomy	0.988
Bryophytes	Pleurocladula albescens	Pleurocladula albescens	Pleurocladula albescens (Hook.) Grolle Grolle (Hook.)	GBIF Backbone Taxonomy	0.988
Bryophytes	Pleurozia purpurea	Pleurozia purpurea	Pleurozia purpurea Lindb.	GBIF Backbone Taxonomy	0.988
Bryophytes	Pleurozium schreberi	Pleurozium schreberi	Pleurozium schreberi Mitten, 1869	GBIF Backbone Taxonomy	0.988
Bryophytes	Pogonatum aloides	Pogonatum aloides	Pogonatum aloides Palisot de Beauvois, 1805	GBIF Backbone Taxonomy	0.988
Bryophytes	Pogonatum nanum	Pogonatum nanum	Pogonatum nanum Palisot de Beauvois, 1805	GBIF Backbone Taxonomy	0.988
Bryophytes	Pogonatum urnigerum	Pogonatum urnigerum	Pogonatum urnigerum Palisot de Beauvois, 1805	GBIF Backbone Taxonomy	0.988
Bryophytes	Pohlia andalusica	Pohlia andalusica	Pohlia andalusica Brotherus, 1903	GBIF Backbone Taxonomy	0.988
Bryophytes	Pohlia annotina	Pohlia annotina	Pohlia annotina Lindberg, 1879	GBIF Backbone Taxonomy	0.988
Bryophytes	Pohlia bulbifera	Pohlia bulbifera	Pohlia bulbifera Warnstorf, 1904	GBIF Backbone Taxonomy	0.988
Bryophytes	Pohlia camptotrachela	Pohlia camptotrachela	Pohlia camptotrachela Brotherus, 1903	GBIF Backbone Taxonomy	0.988
Bryophytes	Pohlia cruda	Pohlia cruda	Pohlia cruda Lindberg, 1879	GBIF Backbone Taxonomy	0.988
Bryophytes	Pohlia drummondii	Pohlia drummondii	Pohlia drummondii Andrews in Grout, 1935	GBIF Backbone Taxonomy	0.988
Bryophytes	Pohlia elongata	Pohlia elongata	Pohlia elongata Hedwig, 1801	GBIF Backbone Taxonomy	0.988
Bryophytes	Pohlia elongata var. elongata	Pohlia elongata var. elongata	Pohlia elongata var. elongata	GBIF Backbone Taxonomy	0.999
Bryophytes	Pohlia filum	Pohlia filum	Pohlia filum	GBIF Backbone Taxonomy	0.988
Bryophytes	Pohlia flexuosa	Pohlia flexuosa	Pohlia flexuosa W. J. Hooker, 1836	GBIF Backbone Taxonomy	0.988
Bryophytes	Pohlia flexuosa	Pohlia flexuosa	Pohlia flexuosa Harv.	GBIF Backbone Taxonomy	0.988
Bryophytes	Pohlia lescuriana	Pohlia lescuriana	Pohlia lescuriana Ochi, 1968	GBIF Backbone Taxonomy	0.988
Bryophytes	Pohlia lescuriana	Pohlia lescuriana	Pohlia lescuriana (Sull.) Grout Grout (Sull.)	GBIF Backbone Taxonomy	0.988
Bryophytes	Pohlia lescuriana	Pohlia lescuriana	Pohlia lescuriana (Sull.) Iish. Iish. (Sull.)	GBIF Backbone Taxonomy	0.988
Bryophytes	Pohlia ludwigii	Pohlia ludwigii	Pohlia ludwigii Brotherus, 1892	GBIF Backbone Taxonomy	0.988
Bryophytes	Pohlia lutescens	Pohlia lutescens	Pohlia lutescens H. Lindberg, 1899	GBIF Backbone Taxonomy	0.988
Bryophytes	Pohlia melanodon	Pohlia melanodon	Pohlia melanodon A. J. Shaw, 1981	GBIF Backbone Taxonomy	0.988
Bryophytes	Pohlia nutans	Pohlia nutans	Pohlia nutans Lindberg, 1879	GBIF Backbone Taxonomy	0.988
Bryophytes	Pohlia obtusifolia	Pohlia obtusifolia	Pohlia obtusifolia L. F. Koch, 1950	GBIF Backbone Taxonomy	0.988
Bryophytes	Pohlia proligera s.str.	Pohlia proligera s.str.	Pohlia proligera Brotherus, 1903	GBIF Backbone Taxonomy	0.988
Bryophytes	Pohlia proligera s.str.	Pohlia proligera s.str.	Pohlia proligera (Kindb. ex Breidl.) Lindb. Lindb. (Kindb. ex Breidl.)	GBIF Backbone Taxonomy	0.988
Bryophytes	Pohlia proligera s.str.	Pohlia proligera s.str.	Pohlia proligera (Kindb.) S.O. Lindberg S.O. Lindberg (Kindb.)	GBIF Backbone Taxonomy	0.988
Bryophytes	Pohlia proligera s.str.	Pohlia proligera s.str.	Pohlia proligera (Briedl.) H. Arn. H. Arn. (Briedl.)	GBIF Backbone Taxonomy	0.988
Bryophytes	Pohlia scotica	Pohlia scotica	Pohlia scotica Crundwell, 1982	GBIF Backbone Taxonomy	0.988
Bryophytes	Pohlia wahlenbergii	Pohlia wahlenbergii	Pohlia wahlenbergii Andrews in Grout, 1935	GBIF Backbone Taxonomy	0.988
Bryophytes	Polytrichastrum alpinum	Polytrichastrum alpinum	Polytrichastrum alpinum G. L. Smith, 1971	GBIF Backbone Taxonomy	0.988
Bryophytes	Polytrichastrum alpinum	Polytrichastrum alpinum	Polytrichastrum alpinum (Hedw.) G. L. Sm. G. L. Sm. (Hedw.)	GBIF Backbone Taxonomy	0.988
Bryophytes	Polytrichastrum formosum	Polytrichastrum formosum	Polytrichastrum formosum G. L. Smith, 1971	GBIF Backbone Taxonomy	0.988
Bryophytes	Polytrichastrum formosum	Polytrichastrum formosum	Polytrichastrum formosum (Hedw.) G. L. Sm. G. L. Sm. (Hedw.)	GBIF Backbone Taxonomy	0.988
Bryophytes	Polytrichastrum longisetum	Polytrichastrum longisetum	Polytrichastrum longisetum G. L. Smith, 1971	GBIF Backbone Taxonomy	0.988
Bryophytes	Polytrichastrum longisetum	Polytrichastrum longisetum	Polytrichastrum longisetum (Brid.) G. L. Sm. G. L. Sm. (Brid.)	GBIF Backbone Taxonomy	0.988
Bryophytes	Polytrichastrum sexangulare	Polytrichastrum sexangulare	Polytrichastrum sexangulare G. L. Smith, 1971	GBIF Backbone Taxonomy	0.988
Bryophytes	Polytrichastrum sexangulare	Polytrichastrum sexangulare	Polytrichastrum sexangulare (Brid.) G. L. Sm. G. L. Sm. (Brid.)	GBIF Backbone Taxonomy	0.988
Bryophytes	Polytrichum commune	Polytrichum commune	Polytrichum commune Hedwig, 1801	GBIF Backbone Taxonomy	0.988
Bryophytes	Polytrichum juniperinum	Polytrichum juniperinum	Polytrichum juniperinum Hedwig, 1801	GBIF Backbone Taxonomy	0.988
Bryophytes	Polytrichum piliferum	Polytrichum piliferum	Polytrichum piliferum Hedwig, 1801	GBIF Backbone Taxonomy	0.988
Bryophytes	Polytrichum strictum	Polytrichum strictum	Polytrichum strictum Menzies ex Bridel, 1801	GBIF Backbone Taxonomy	0.988
Bryophytes	Polytrichum strictum	Polytrichum strictum	Polytrichum strictum Menzies	GBIF Backbone Taxonomy	0.988
Bryophytes	Porella arboris-vitae	Porella arboris-vitae	Porella arboris-vitae (With.) Grolle Grolle (With.)	GBIF Backbone Taxonomy	0.988
Bryophytes	Porella cordaeana	Porella cordaeana	Porella cordaeana (Hüb.) Moore Moore (Hüb.)	GBIF Backbone Taxonomy	0.988
Bryophytes	Porella obtusata	Porella obtusata	Porella obtusata (Taylor) Trevis. Trevis. (Taylor)	GBIF Backbone Taxonomy	0.988
Bryophytes	Porella pinnata	Porella pinnata	Porella pinnata L.	GBIF Backbone Taxonomy	0.988
Bryophytes	Porella platyphylla	Porella platyphylla	Porella platyphylla (L.) Pfeiff. Pfeiff. (L.)	GBIF Backbone Taxonomy	0.988
Bryophytes	Pottiopsis caespitosa	Pottiopsis caespitosa	Pottiopsis caespitosa Blockeel & A. J. E. Smith, 1998	GBIF Backbone Taxonomy	0.988
Bryophytes	Preissia quadrata	Preissia quadrata	Preissia quadrata (Scop.) Nees Nees (Scop.)	GBIF Backbone Taxonomy	0.988
Bryophytes	Pseudephemerum nitidum	Pseudephemerum nitidum	Pseudephemerum nitidum Reimers, 1933	GBIF Backbone Taxonomy	0.988
Bryophytes	Pseudephemerum nitidum	Pseudephemerum nitidum	Pseudephemerum nitidum (Hedw.) Loeske Loeske (Hedw.)	GBIF Backbone Taxonomy	0.988
Bryophytes	Pseudobryum cinclidioides	Pseudobryum cinclidioides	Pseudobryum cinclidioides T. Koponen, 1968	GBIF Backbone Taxonomy	0.988
Bryophytes	Pseudobryum cinclidioides	Pseudobryum cinclidioides	Pseudobryum cinclidioides (Huebener) T.J.Kop. T.J.Kop. (Huebener)	GBIF Backbone Taxonomy	0.988
Bryophytes	Pseudocalliergon lycopodioides	Pseudocalliergon lycopodioides	Pseudocalliergon lycopodioides Hedenäs, 1990	GBIF Backbone Taxonomy	0.988
Bryophytes	Pseudocalliergon trifarium	Pseudocalliergon trifarium	Pseudocalliergon trifarium Loeske, 1907	GBIF Backbone Taxonomy	0.988
Bryophytes	Pseudocalliergon turgescens	Pseudocalliergon turgescens	Pseudocalliergon turgescens Loeske, 1907	GBIF Backbone Taxonomy	0.988
Bryophytes	Pseudocrossidium hornschuchianum	Pseudocrossidium hornschuchianum	Pseudocrossidium hornschuchianum Zander, 1979	GBIF Backbone Taxonomy	0.988
Bryophytes	Pseudocrossidium revolutum	Pseudocrossidium revolutum	Pseudocrossidium revolutum Zander, 1979	GBIF Backbone Taxonomy	0.988
Bryophytes	Pseudoleskea incurvata	Pseudoleskea incurvata	Pseudoleskea incurvata Loeske, 1911	GBIF Backbone Taxonomy	0.988
Bryophytes	Pseudoleskea patens	Pseudoleskea patens	Pseudoleskea patens Kindberg, 1894	GBIF Backbone Taxonomy	0.988
Bryophytes	Pseudoleskeella catenulata s.l.	Pseudoleskeella catenulata s.l.	Pseudoleskeella catenulata Kindberg, 1897	GBIF Backbone Taxonomy	0.988
Bryophytes	Pseudoleskeella nervosa	Pseudoleskeella nervosa	Pseudoleskeella nervosa (Brid.) Nyh. Nyh. (Brid.)	GBIF Backbone Taxonomy	0.988
Bryophytes	Pseudoscleropodium purum	Pseudoscleropodium purum	Pseudoscleropodium purum Fleischer in Brotherus, 1925	GBIF Backbone Taxonomy	0.988
Bryophytes	Pseudotaxiphyllum elegans	Pseudotaxiphyllum elegans	Pseudotaxiphyllum elegans Iwatsuki, 1987	GBIF Backbone Taxonomy	0.988
Bryophytes	Pterigynandrum filiforme	Pterigynandrum filiforme	Pterigynandrum filiforme Hedwig, 1801	GBIF Backbone Taxonomy	0.988
Bryophytes	Pterogonium gracile	Pterogonium gracile	Pterogonium gracile Smith, 1803	GBIF Backbone Taxonomy	0.988
Bryophytes	Pterygoneurum lamellatum	Pterygoneurum lamellatum	Pterygoneurum lamellatum Juratzka, 1882	GBIF Backbone Taxonomy	0.988
Bryophytes	Pterygoneurum ovatum	Pterygoneurum ovatum	Pterygoneurum ovatum Dixon, 1934	GBIF Backbone Taxonomy	0.988
Bryophytes	Pterygoneurum papillosum	Pterygoneurum papillosum	Pterygoneurum papillosum Oesau, 2003	GBIF Backbone Taxonomy	0.988
Bryophytes	Ptilidium ciliare	Ptilidium ciliare	Ptilidium ciliare (L.) Hampe Hampe (L.)	GBIF Backbone Taxonomy	0.988
Bryophytes	Ptilidium ciliare	Ptilidium ciliare	Ptilidium ciliare (Linnaeus) Nees Nees (Linnaeus)	GBIF Backbone Taxonomy	0.988
Bryophytes	Ptilidium pulcherrimum	Ptilidium pulcherrimum	Ptilidium pulcherrimum (Weber) Vain. Vain. (Weber)	GBIF Backbone Taxonomy	0.988
Bryophytes	Ptilidium pulcherrimum	Ptilidium pulcherrimum	Ptilidium pulcherrimum (G. Web.) Vainio Vainio (G. Web.)	GBIF Backbone Taxonomy	0.988
Bryophytes	Ptilidium pulcherrimum	Ptilidium pulcherrimum	Ptilidium pulcherrimum (G. Web.) Hampe Hampe (G. Web.)	GBIF Backbone Taxonomy	0.988
Bryophytes	Ptilidium pulcherrimum	Ptilidium pulcherrimum	Ptilidium pulcherrimum (Weber) Hampe Hampe (Weber)	GBIF Backbone Taxonomy	0.988
Bryophytes	Ptilium crista-castrensis	Ptilium crista-castrensis	Ptilium crista-castrensis De Notaris, 1867	GBIF Backbone Taxonomy	0.988
Bryophytes	Ptychodium plicatum	Ptychodium plicatum	Ptychodium plicatum W. P. Schimper, 1860	GBIF Backbone Taxonomy	0.988
Bryophytes	Ptychomitrium polyphyllum	Ptychomitrium polyphyllum	Ptychomitrium polyphyllum Bruch & W. P. Schimper, 1837	GBIF Backbone Taxonomy	0.988
Bryophytes	Pylaisia polyantha	Pylaisia polyantha	Pylaisia polyantha W. P. Schimper in B.S.G., 1851	GBIF Backbone Taxonomy	0.988
Bryophytes	Racomitrium aciculare	Racomitrium aciculare	Racomitrium aciculare Bridel, 1819	GBIF Backbone Taxonomy	0.988
Bryophytes	Racomitrium aquaticum	Racomitrium aquaticum	Racomitrium aquaticum Bridel, 1819	GBIF Backbone Taxonomy	0.988
Bryophytes	Racomitrium canescens s.l.	Racomitrium canescens s.l.	Racomitrium canescens Bridel, 1819	GBIF Backbone Taxonomy	0.988
Bryophytes	Racomitrium ellipticum	Racomitrium ellipticum	Racomitrium ellipticum Bruch & W. P. Schimper in B.S.G., 1845	GBIF Backbone Taxonomy	0.988
Bryophytes	Racomitrium fasciculare	Racomitrium fasciculare	Racomitrium fasciculare Bridel, 1819	GBIF Backbone Taxonomy	0.988
Bryophytes	Racomitrium heterostichum s.l.	Racomitrium heterostichum s.l.	Racomitrium heterostichum Bridel, 1819	GBIF Backbone Taxonomy	0.988
Bryophytes	Racomitrium heterostichum s.str.	Racomitrium heterostichum s.str.	Racomitrium heterostichum Bridel, 1819	GBIF Backbone Taxonomy	0.988
Bryophytes	Racomitrium himalayanum	Racomitrium himalayanum	Racomitrium himalayanum Jaeger, 1874	GBIF Backbone Taxonomy	0.988
Bryophytes	Racomitrium lanuginosum	Racomitrium lanuginosum	Racomitrium lanuginosum Bridel, 1819	GBIF Backbone Taxonomy	0.988
Bryophytes	Racomitrium macounii	Racomitrium macounii	Racomitrium macounii Kindberg, 1889	GBIF Backbone Taxonomy	0.988
Bryophytes	Radula aquilegia	Radula aquilegia	Radula aquilegia (Hook. f. & Taylor) Gottsche et al. Gottsche et al. (Hook. f. & Taylor)	GBIF Backbone Taxonomy	0.988
Bryophytes	Radula carringtonii	Radula carringtonii	Radula carringtonii J.B. Jack	GBIF Backbone Taxonomy	0.988
Bryophytes	Radula complanata	Radula complanata	Radula complanata (L.) Dumort. Dumort. (L.)	GBIF Backbone Taxonomy	0.988
Bryophytes	Radula holtii	Radula holtii	Radula holtii Spruce	GBIF Backbone Taxonomy	0.988
Bryophytes	Radula lindenbergiana	Radula lindenbergiana	Radula lindenbergiana Gottsche ex C.Hartm.	GBIF Backbone Taxonomy	0.988
Bryophytes	Radula lindenbergiana	Radula lindenbergiana	Radula lindenbergiana Gottsche	GBIF Backbone Taxonomy	0.988
Bryophytes	Radula voluta	Radula voluta	Radula voluta Taylor	GBIF Backbone Taxonomy	0.988
Bryophytes	Radula voluta	Radula voluta	Radula voluta Taylor ex Gottsche	GBIF Backbone Taxonomy	0.988
Bryophytes	Reboulia hemisphaerica	Reboulia hemisphaerica	Reboulia hemisphaerica (L.) Raddi Raddi (L.)	GBIF Backbone Taxonomy	0.988
Bryophytes	Rhabdoweisia crenulata	Rhabdoweisia crenulata	Rhabdoweisia crenulata Jameson, 1890	GBIF Backbone Taxonomy	0.988
Bryophytes	Rhabdoweisia crispata	Rhabdoweisia crispata	Rhabdoweisia crispata Lindberg, 1871	GBIF Backbone Taxonomy	0.988
Bryophytes	Rhabdoweisia fugax	Rhabdoweisia fugax	Rhabdoweisia fugax Bruch & W. P. Schimper in B.S.G., 1846	GBIF Backbone Taxonomy	0.988
Bryophytes	Rhizomnium magnifolium	Rhizomnium magnifolium	Rhizomnium magnifolium T. Koponen, 1973	GBIF Backbone Taxonomy	0.988
Bryophytes	Rhizomnium magnifolium	Rhizomnium magnifolium	Rhizomnium magnifolium (Horik.) T.J.Kop. T.J.Kop. (Horik.)	GBIF Backbone Taxonomy	0.988
Bryophytes	Rhizomnium pseudopunctatum	Rhizomnium pseudopunctatum	Rhizomnium pseudopunctatum T. Koponen, 1968	GBIF Backbone Taxonomy	0.988
Bryophytes	Rhizomnium pseudopunctatum	Rhizomnium pseudopunctatum	Rhizomnium pseudopunctatum (Bruch & Schimp.) T.J.Kop. T.J.Kop. (Bruch & Schimp.)	GBIF Backbone Taxonomy	0.988
Bryophytes	Rhizomnium punctatum	Rhizomnium punctatum	Rhizomnium punctatum T. Koponen, 1968	GBIF Backbone Taxonomy	0.988
Bryophytes	Rhizomnium punctatum	Rhizomnium punctatum	Rhizomnium punctatum (Hedw.) T.J.Kop. T.J.Kop. (Hedw.)	GBIF Backbone Taxonomy	0.988
Bryophytes	Rhodobryum roseum	Rhodobryum roseum	Rhodobryum roseum Limpricht, 1892	GBIF Backbone Taxonomy	0.988
Bryophytes	Rhynchostegiella curviseta	Rhynchostegiella curviseta	Rhynchostegiella curviseta Limpricht, 1896	GBIF Backbone Taxonomy	0.988
Bryophytes	Rhynchostegiella litorea	Rhynchostegiella litorea	Rhynchostegiella litorea Limpricht, 1896	GBIF Backbone Taxonomy	0.988
Bryophytes	Rhynchostegiella teneriffae	Rhynchostegiella teneriffae	Rhynchostegiella teneriffae (Mont.) Dirkse & Bouman Dirkse & Bouman (Mont.)	GBIF Backbone Taxonomy	0.988
Bryophytes	Rhynchostegium confertum	Rhynchostegium confertum	Rhynchostegium confertum W. P. Schimper in B.S.G., 1852	GBIF Backbone Taxonomy	0.988
Bryophytes	Rhynchostegium confertum	Rhynchostegium confertum	Rhynchostegium confertum (Milde) Podpe Podpe (Milde)	GBIF Backbone Taxonomy	0.988
Bryophytes	Rhynchostegium confertum	Rhynchostegium confertum	Rhynchostegium confertum (Dicks.) B. S. G. B. S. G. (Dicks.)	GBIF Backbone Taxonomy	0.988
Bryophytes	Rhynchostegium megapolitanum	Rhynchostegium megapolitanum	Rhynchostegium megapolitanum W. P. Schimper in B.S.G., 1852	GBIF Backbone Taxonomy	0.988
Bryophytes	Rhynchostegium megapolitanum	Rhynchostegium megapolitanum	Rhynchostegium megapolitanum (Web. & Mohr) B. S. G. B. S. G. (Web. & Mohr)	GBIF Backbone Taxonomy	0.988
Bryophytes	Rhynchostegium murale	Rhynchostegium murale	Rhynchostegium murale W. P. Schimper in B.S.G., 1852	GBIF Backbone Taxonomy	0.988
Bryophytes	Rhynchostegium murale	Rhynchostegium murale	Rhynchostegium murale (Hedw.) Milde Milde (Hedw.)	GBIF Backbone Taxonomy	0.988
Bryophytes	Rhynchostegium murale	Rhynchostegium murale	Rhynchostegium murale (Hedw.) B. S. G. B. S. G. (Hedw.)	GBIF Backbone Taxonomy	0.988
Bryophytes	Rhynchostegium rotundifolium	Rhynchostegium rotundifolium	Rhynchostegium rotundifolium W. P. Schimper in B.S.G., 1852	GBIF Backbone Taxonomy	0.988
Bryophytes	Rhytidiadelphus loreus	Rhytidiadelphus loreus	Rhytidiadelphus loreus Warnstorf, 1906	GBIF Backbone Taxonomy	0.988
Bryophytes	Rhytidiadelphus squarrosus	Rhytidiadelphus squarrosus	Rhytidiadelphus squarrosus Warnstorf, 1906	GBIF Backbone Taxonomy	0.988
Bryophytes	Rhytidiadelphus subpinnatus	Rhytidiadelphus subpinnatus	Rhytidiadelphus subpinnatus (Lindb.) T. Kop. T. Kop. (Lindb.)	GBIF Backbone Taxonomy	0.988
Bryophytes	Rhytidiadelphus triquetrus	Rhytidiadelphus triquetrus	Rhytidiadelphus triquetrus Warnstorf, 1906	GBIF Backbone Taxonomy	0.988
Bryophytes	Rhytidium rugosum	Rhytidium rugosum	Rhytidium rugosum Kindberg, 1883	GBIF Backbone Taxonomy	0.988
Bryophytes	Riccardia chamedryfolia	Riccardia chamedryfolia	Riccardia chamedryfolia (With.) Grolle Grolle (With.)	GBIF Backbone Taxonomy	0.988
Bryophytes	Riccardia incurvata	Riccardia incurvata	Riccardia incurvata Lindb.	GBIF Backbone Taxonomy	0.988
Bryophytes	Riccardia latifrons	Riccardia latifrons	Riccardia latifrons (Lindb.) Lindb. Lindb. (Lindb.)	GBIF Backbone Taxonomy	0.988
Bryophytes	Riccardia multifida	Riccardia multifida	Riccardia multifida (L.) Gray Gray (L.)	GBIF Backbone Taxonomy	0.988
Bryophytes	Riccardia palmata	Riccardia palmata	Riccardia palmata (Hedw.) Carruth. Carruth. (Hedw.)	GBIF Backbone Taxonomy	0.988
Bryophytes	Riccia beyrichiana	Riccia beyrichiana	Riccia beyrichiana Hampe ex Lehm.	GBIF Backbone Taxonomy	0.988
Bryophytes	Riccia beyrichiana	Riccia beyrichiana	Riccia beyrichiana Hampe	GBIF Backbone Taxonomy	0.988
Bryophytes	Riccia bifurca	Riccia bifurca	Riccia bifurca Hoffm.	GBIF Backbone Taxonomy	0.988
Bryophytes	Riccia canaliculata	Riccia canaliculata	Riccia canaliculata Hoffm.	GBIF Backbone Taxonomy	0.988
Bryophytes	Riccia cavernosa	Riccia cavernosa	Riccia cavernosa Hoffm.	GBIF Backbone Taxonomy	0.988
Bryophytes	Riccia crozalsii	Riccia crozalsii	Riccia crozalsii Levier	GBIF Backbone Taxonomy	0.988
Bryophytes	Riccia crystallina	Riccia crystallina	Riccia crystallina L.	GBIF Backbone Taxonomy	0.988
Bryophytes	Riccia fluitans	Riccia fluitans	Riccia fluitans	GBIF Backbone Taxonomy	0.988
Bryophytes	Riccia glauca	Riccia glauca	Riccia glauca L.	GBIF Backbone Taxonomy	0.988
Bryophytes	Riccia huebeneriana	Riccia huebeneriana	Riccia huebeneriana Lindenb.	GBIF Backbone Taxonomy	0.988
Bryophytes	Riccia nigrella	Riccia nigrella	Riccia nigrella DC.	GBIF Backbone Taxonomy	0.988
Bryophytes	Riccia rhenana	Riccia rhenana	Riccia rhenana Lorb. ex K. Müller	GBIF Backbone Taxonomy	0.988
Bryophytes	Riccia rhenana	Riccia rhenana	Riccia rhenana Lorb.	GBIF Backbone Taxonomy	0.988
Bryophytes	Riccia rhenana	Riccia rhenana	Riccia rhenana Lorb. ex Müll.Frib.	GBIF Backbone Taxonomy	0.988
Bryophytes	Riccia sorocarpa	Riccia sorocarpa	Riccia sorocarpa Bisch.	GBIF Backbone Taxonomy	0.988
Bryophytes	Riccia subbifurca	Riccia subbifurca	Riccia subbifurca Warnst.	GBIF Backbone Taxonomy	0.988
Bryophytes	Riccia subbifurca	Riccia subbifurca	Riccia subbifurca Crozals	GBIF Backbone Taxonomy	0.988
Bryophytes	Ricciocarpos natans	Ricciocarpos natans	Ricciocarpos natans (L.) Corda Corda (L.)	GBIF Backbone Taxonomy	0.988
Bryophytes	Saccogyna viticulosa	Saccogyna viticulosa	Saccogyna viticulosa (L.) Dumort. Dumort. (L.)	GBIF Backbone Taxonomy	0.988
Bryophytes	Saelania glaucescens	Saelania glaucescens	Saelania glaucescens Brotherus in Bomansson & Brotherus, 1894	GBIF Backbone Taxonomy	0.988
Bryophytes	Sanionia orthothecioides	Sanionia orthothecioides	Sanionia orthothecioides Loeske, 1907	GBIF Backbone Taxonomy	0.988
Bryophytes	Sanionia uncinata	Sanionia uncinata	Sanionia uncinata Loeske, 1907	GBIF Backbone Taxonomy	0.988
Bryophytes	Sarmentypnum exannulatum	Sarmentypnum exannulatum	Sarmentypnum exannulatum (Schimp.) Hedenäs Hedenäs (Schimp.)	GBIF Backbone Taxonomy	0.988
Bryophytes	Sarmentypnum sarmentosum	Sarmentypnum sarmentosum	Sarmentypnum sarmentosum (Wahlenb.) Tuom. & T.J.Kop. Tuom. & T.J.Kop. (Wahlenb.)	GBIF Backbone Taxonomy	0.988
Bryophytes	Scapania aequiloba	Scapania aequiloba	Scapania aequiloba (Schwaegr.) Dum. Dum. (Schwaegr.)	GBIF Backbone Taxonomy	0.988
Bryophytes	Scapania aspera	Scapania aspera	Scapania aspera M. & H. Bern.	GBIF Backbone Taxonomy	0.988
Bryophytes	Scapania calcicola	Scapania calcicola	Scapania calcicola (H. Arn. & J. Perss.) Ingham Ingham (H. Arn. & J. Perss.)	GBIF Backbone Taxonomy	0.988
Bryophytes	Scapania compacta	Scapania compacta	Scapania compacta (G. Roth) Dumort. Dumort. (G. Roth)	GBIF Backbone Taxonomy	0.988
Bryophytes	Scapania compacta	Scapania compacta	Scapania compacta (A. Roth) Dum. Dum. (A. Roth)	GBIF Backbone Taxonomy	0.988
Bryophytes	Scapania curta	Scapania curta	Scapania curta (Mart.) Dumort. Dumort. (Mart.)	GBIF Backbone Taxonomy	0.988
Bryophytes	Scapania cuspiduligera	Scapania cuspiduligera	Scapania cuspiduligera (Nees) K. Müll. K. Müll. (Nees)	GBIF Backbone Taxonomy	0.988
Bryophytes	Scapania cuspiduligera	Scapania cuspiduligera	Scapania cuspiduligera (Nees) Müll.Frib. Müll.Frib. (Nees)	GBIF Backbone Taxonomy	0.988
Bryophytes	Scapania degenii	Scapania degenii	Scapania degenii Schiffner ex K. Müller	GBIF Backbone Taxonomy	0.988
Bryophytes	Scapania degenii	Scapania degenii	Scapania degenii Schiffn. ex Müll.Frib.	GBIF Backbone Taxonomy	0.988
Bryophytes	Scapania degenii	Scapania degenii	Scapania degenii Schiffn.	GBIF Backbone Taxonomy	0.988
Bryophytes	Scapania gracilis	Scapania gracilis	Scapania gracilis Lindb.	GBIF Backbone Taxonomy	0.988
Bryophytes	Scapania gymnostomophila	Scapania gymnostomophila	Scapania gymnostomophila Kaal.	GBIF Backbone Taxonomy	0.988
Bryophytes	Scapania irrigua	Scapania irrigua	Scapania irrigua (Nees) Nees Nees (Nees)	GBIF Backbone Taxonomy	0.988
Bryophytes	Scapania irrigua	Scapania irrigua	Scapania irrigua (Nees) Gott. & Al. Gott. & Al. (Nees)	GBIF Backbone Taxonomy	0.988
Bryophytes	Scapania lingulata	Scapania lingulata	Scapania lingulata Buch	GBIF Backbone Taxonomy	0.988
Bryophytes	Scapania nemorea	Scapania nemorea	Scapania nemorea (L.) Grolle Grolle (L.)	GBIF Backbone Taxonomy	0.988
Bryophytes	Scapania nimbosa	Scapania nimbosa	Scapania nimbosa Taylor ex Lehm.	GBIF Backbone Taxonomy	0.988
Bryophytes	Scapania nimbosa	Scapania nimbosa	Scapania nimbosa Taylor	GBIF Backbone Taxonomy	0.988
Bryophytes	Scapania ornithopodioides	Scapania ornithopodioides	Scapania ornithopodioides (With.) Waddell Waddell (With.)	GBIF Backbone Taxonomy	0.988
Bryophytes	Scapania paludicola	Scapania paludicola	Scapania paludicola Loeske & K. Müll.	GBIF Backbone Taxonomy	0.988
Bryophytes	Scapania paludosa	Scapania paludosa	Scapania paludosa (Müll.Frib.) Müll.Frib. Müll.Frib. (Müll.Frib.)	GBIF Backbone Taxonomy	0.988
Bryophytes	Scapania paludosa	Scapania paludosa	Scapania paludosa (K. Müll.) K. Müll. K. Müll. (K. Müll.)	GBIF Backbone Taxonomy	0.988
Bryophytes	Scapania parvifolia	Scapania parvifolia	Scapania parvifolia Warnst.	GBIF Backbone Taxonomy	0.988
Bryophytes	Scapania praetervisa	Scapania praetervisa	Scapania praetervisa Meyl.	GBIF Backbone Taxonomy	0.988
Bryophytes	Scapania scandica	Scapania scandica	Scapania scandica (H. Arn. & Buch) Macv. Macv. (H. Arn. & Buch)	GBIF Backbone Taxonomy	0.988
Bryophytes	Scapania subalpina	Scapania subalpina	Scapania subalpina (Lindenb.) Dum. Dum. (Lindenb.)	GBIF Backbone Taxonomy	0.988
Bryophytes	Scapania subalpina	Scapania subalpina	Scapania subalpina (Nees.) Dum. Dum. (Nees.)	GBIF Backbone Taxonomy	0.988
Bryophytes	Scapania uliginosa	Scapania uliginosa	Scapania uliginosa (Lindenb.) Dum. Dum. (Lindenb.)	GBIF Backbone Taxonomy	0.988
Bryophytes	Scapania umbrosa	Scapania umbrosa	Scapania umbrosa (Schrad.) Dum. Dum. (Schrad.)	GBIF Backbone Taxonomy	0.988
Bryophytes	Scapania undulata	Scapania undulata	Scapania undulata (L.) Dumort. Dumort. (L.)	GBIF Backbone Taxonomy	0.988
Bryophytes	Schistidium agassizii	Schistidium agassizii	Schistidium agassizii Sullivant & Lesquereux in Sullivant, 1856	GBIF Backbone Taxonomy	0.988
Bryophytes	Schistidium apocarpum s.l.	Schistidium apocarpum s.l.	Schistidium apocarpum Bruch & W. P. Schimper in B.S.G., 1845	GBIF Backbone Taxonomy	0.988
Bryophytes	Schistidium elegantulum	Schistidium elegantulum	Schistidium elegantulum H. Blom, 1996	GBIF Backbone Taxonomy	0.988
Bryophytes	Schistidium frigidum	Schistidium frigidum	Schistidium frigidum H. Blom, 1996	GBIF Backbone Taxonomy	0.988
Bryophytes	Schistidium helveticum	Schistidium helveticum	Schistidium helveticum (Schkuhr) Deguchi Deguchi (Schkuhr)	GBIF Backbone Taxonomy	0.988
Bryophytes	Schistidium maritimum	Schistidium maritimum	Schistidium maritimum Bruch & W. P. Schimper in B.S.G., 1845	GBIF Backbone Taxonomy	0.988
Bryophytes	Schistidium rivulare s.l.	Schistidium rivulare s.l.	Schistidium rivulare (Brid.) Podp. Podp. (Brid.)	GBIF Backbone Taxonomy	0.988
Bryophytes	Schistostega pennata	Schistostega pennata	Schistostega pennata Weber & D. Mohr, 1803	GBIF Backbone Taxonomy	0.988
Bryophytes	Sciuro-hypnum glaciale	Sciuro-hypnum glaciale	Sciuro-hypnum glaciale Schimp.	GBIF Backbone Taxonomy	0.988
Bryophytes	Sciuro-hypnum glaciale	Sciuro-hypnum glaciale	Sciuro-hypnum glaciale (Schimp.) Ignatov & Huttunen Ignatov & Huttunen (Schimp.)	GBIF Backbone Taxonomy	0.988
Bryophytes	Sciuro-hypnum plumosum	Sciuro-hypnum plumosum	Sciuro-hypnum plumosum (Hedw.) Schimp. Schimp. (Hedw.)	GBIF Backbone Taxonomy	0.988
Bryophytes	Sciuro-hypnum plumosum	Sciuro-hypnum plumosum	Sciuro-hypnum plumosum (Hedw.) Ignatov & Huttunen Ignatov & Huttunen (Hedw.)	GBIF Backbone Taxonomy	0.988
Bryophytes	Sciuro-hypnum populeum	Sciuro-hypnum populeum	Sciuro-hypnum populeum (Hedw.) Schimp. Schimp. (Hedw.)	GBIF Backbone Taxonomy	0.988
Bryophytes	Sciuro-hypnum populeum	Sciuro-hypnum populeum	Sciuro-hypnum populeum (Hedw.) Ignatov & Huttunen Ignatov & Huttunen (Hedw.)	GBIF Backbone Taxonomy	0.988
Bryophytes	Sciuro-hypnum reflexum	Sciuro-hypnum reflexum	Sciuro-hypnum reflexum (Starke) Schimp. Schimp. (Starke)	GBIF Backbone Taxonomy	0.988
Bryophytes	Sciuro-hypnum reflexum	Sciuro-hypnum reflexum	Sciuro-hypnum reflexum (Starke) Ignatov & Huttunen Ignatov & Huttunen (Starke)	GBIF Backbone Taxonomy	0.988
Bryophytes	Sciuro-hypnum starkei	Sciuro-hypnum starkei	Sciuro-hypnum starkei (Brid.) Ignatov & Huttunen Ignatov & Huttunen (Brid.)	GBIF Backbone Taxonomy	0.988
Bryophytes	Scleropodium cespitans	Scleropodium cespitans	Scleropodium cespitans	GBIF Backbone Taxonomy	0.988
Bryophytes	Scleropodium touretii	Scleropodium touretii	Scleropodium touretii L. F. Koch, 1949	GBIF Backbone Taxonomy	0.988
Bryophytes	Scopelophila cataractae	Scopelophila cataractae	Scopelophila cataractae Brotherus, 1902	GBIF Backbone Taxonomy	0.988
Bryophytes	Scorpidium revolvens s.l.	Scorpidium revolvens s.l.	Scorpidium revolvens Rubers in Touw & Rubers, 1989	GBIF Backbone Taxonomy	0.988
Bryophytes	Scorpidium revolvens s.l.	Scorpidium revolvens s.l.	Scorpidium revolvens	GBIF Backbone Taxonomy	0.988
Bryophytes	Scorpidium scorpioides	Scorpidium scorpioides	Scorpidium scorpioides Limpricht, 1899	GBIF Backbone Taxonomy	0.988
Bryophytes	Scorpiurium circinatum	Scorpiurium circinatum	Scorpiurium circinatum Fleischer & Loeske, 1907	GBIF Backbone Taxonomy	0.988
Bryophytes	Seligeria acutifolia	Seligeria acutifolia	Seligeria acutifolia Lindberg in C. J. Hartman, 1864	GBIF Backbone Taxonomy	0.988
Bryophytes	Seligeria brevifolia	Seligeria brevifolia	Seligeria brevifolia Lindberg, 1890	GBIF Backbone Taxonomy	0.988
Bryophytes	Seligeria calcarea	Seligeria calcarea	Seligeria calcarea Bruch & W. P. Schimper in B.S.G., 1849	GBIF Backbone Taxonomy	0.988
Bryophytes	Seligeria calcarea	Seligeria calcarea	Seligeria calcarea (Hedw.) B. S. G. B. S. G. (Hedw.)	GBIF Backbone Taxonomy	0.988
Bryophytes	Seligeria calycina	Seligeria calycina	Seligeria calycina Mitt. ex Lindb.	GBIF Backbone Taxonomy	0.988
Bryophytes	Seligeria calycina	Seligeria calycina	Seligeria calycina Mitt.	GBIF Backbone Taxonomy	0.988
Bryophytes	Seligeria campylopoda	Seligeria campylopoda	Seligeria campylopoda Kindberg in Macoun, 1892	GBIF Backbone Taxonomy	0.988
Bryophytes	Seligeria carniolica	Seligeria carniolica	Seligeria carniolica (Breidl. & Beck) Nyholm Nyholm (Breidl. & Beck)	GBIF Backbone Taxonomy	0.988
Bryophytes	Seligeria diversifolia	Seligeria diversifolia	Seligeria diversifolia Lindberg, 1861	GBIF Backbone Taxonomy	0.988
Bryophytes	Seligeria donniana	Seligeria donniana	Seligeria donniana	GBIF Backbone Taxonomy	0.988
Bryophytes	Seligeria oelandica	Seligeria oelandica	Seligeria oelandica C. E. O. Jensen & Medelius, 1929	GBIF Backbone Taxonomy	0.988
Bryophytes	Seligeria pusilla	Seligeria pusilla	Seligeria pusilla Bruch & W. P. Schimper in B.S.G., 1846	GBIF Backbone Taxonomy	0.988
Bryophytes	Seligeria pusilla	Seligeria pusilla	Seligeria pusilla (Hedw.) B. S. G. B. S. G. (Hedw.)	GBIF Backbone Taxonomy	0.988
Bryophytes	Seligeria recurvata	Seligeria recurvata	Seligeria recurvata Bruch & W. P. Schimper in B.S.G., 1846	GBIF Backbone Taxonomy	0.988
Bryophytes	Seligeria recurvata	Seligeria recurvata	Seligeria recurvata (Hedw.) B. S. G. B. S. G. (Hedw.)	GBIF Backbone Taxonomy	0.988
Bryophytes	Seligeria trifaria s.l.	Seligeria trifaria s.l.	Seligeria trifaria Lindberg, 1863	GBIF Backbone Taxonomy	0.988
Bryophytes	Sematophyllum demissum	Sematophyllum demissum	Sematophyllum demissum Mitten, 1864	GBIF Backbone Taxonomy	0.988
Bryophytes	Sematophyllum substrumulosum	Sematophyllum substrumulosum	Sematophyllum substrumulosum Britton, 1902	GBIF Backbone Taxonomy	0.988
Bryophytes	Solenostoma caespiticium	Solenostoma caespiticium	Solenostoma caespiticium (Lindenb.) Stephani Stephani (Lindenb.)	GBIF Backbone Taxonomy	0.988
Bryophytes	Solenostoma confertissimum	Solenostoma confertissimum	Solenostoma confertissimum (Nees) Schljakov Schljakov (Nees)	GBIF Backbone Taxonomy	0.988
Bryophytes	Solenostoma gracillimum	Solenostoma gracillimum	Solenostoma gracillimum R.M. Schust.	GBIF Backbone Taxonomy	0.988
Bryophytes	Solenostoma hyalinum	Solenostoma hyalinum	Solenostoma hyalinum (Lyell) Mitt. Mitt. (Lyell)	GBIF Backbone Taxonomy	0.988
Bryophytes	Solenostoma obovatum	Solenostoma obovatum	Solenostoma obovatum (Nees) R.M. Schust. R.M. Schust. (Nees)	GBIF Backbone Taxonomy	0.988
Bryophytes	Solenostoma obovatum	Solenostoma obovatum	Solenostoma obovatum (Nees) Mass. Mass. (Nees)	GBIF Backbone Taxonomy	0.988
Bryophytes	Solenostoma paroicum	Solenostoma paroicum	Solenostoma paroicum (Schiffn.) Schust. Schust. (Schiffn.)	GBIF Backbone Taxonomy	0.988
Bryophytes	Solenostoma sphaerocarpum	Solenostoma sphaerocarpum	Solenostoma sphaerocarpum (Hook.) Steph. Steph. (Hook.)	GBIF Backbone Taxonomy	0.988
Bryophytes	Solenostoma subellipticum	Solenostoma subellipticum	Solenostoma subellipticum (Lindb. ex Heeg) R.M. Schust. R.M. Schust. (Lindb. ex Heeg)	GBIF Backbone Taxonomy	0.988
Bryophytes	Southbya nigrella	Southbya nigrella	Southbya nigrella (De Not.) Henriq. Henriq. (De Not.)	GBIF Backbone Taxonomy	0.988
Bryophytes	Southbya tophacea	Southbya tophacea	Southbya tophacea (Spruce) Spruce Spruce (Spruce)	GBIF Backbone Taxonomy	0.988
Bryophytes	Sphaerocarpos michelii	Sphaerocarpos michelii	Sphaerocarpos michelii Bellardi	GBIF Backbone Taxonomy	0.988
Bryophytes	Sphaerocarpos texanus	Sphaerocarpos texanus	Sphaerocarpos texanus Austin	GBIF Backbone Taxonomy	0.988
Bryophytes	Sphagnum balticum	Sphagnum balticum	Sphagnum balticum C. E. O. Jensen, 1890	GBIF Backbone Taxonomy	0.988
Bryophytes	Sphagnum capillifolium	Sphagnum capillifolium	Sphagnum capillifolium Hedwig, 1782	GBIF Backbone Taxonomy	0.988
Bryophytes	Sphagnum capillifolium	Sphagnum capillifolium	Sphagnum capillifolium (Breutel) Steudel, 1824 Steudel, 1824 (Breutel)	GBIF Backbone Taxonomy	0.988
Bryophytes	Sphagnum compactum	Sphagnum compactum	Sphagnum compactum Lamarck & A. P. de Candolle, 1805	GBIF Backbone Taxonomy	0.988
Bryophytes	Sphagnum contortum	Sphagnum contortum	Sphagnum contortum K. F. Schultz	GBIF Backbone Taxonomy	0.988
Bryophytes	Sphagnum cuspidatum	Sphagnum cuspidatum	Sphagnum cuspidatum Ehrhart ex G. F. Hoffmann, 1796	GBIF Backbone Taxonomy	0.988
Bryophytes	Sphagnum cuspidatum	Sphagnum cuspidatum	Sphagnum cuspidatum Ehrhart	GBIF Backbone Taxonomy	0.988
Bryophytes	Sphagnum denticulatum s.l.	Sphagnum denticulatum s.l.	Sphagnum denticulatum Bridel, 1826	GBIF Backbone Taxonomy	0.988
Bryophytes	Sphagnum fimbriatum	Sphagnum fimbriatum	Sphagnum fimbriatum Wilson in J. D. Hooker, 1847	GBIF Backbone Taxonomy	0.988
Bryophytes	Sphagnum fuscum s.l.	Sphagnum fuscum s.l.	Sphagnum fuscum Klinggräff, 1872	GBIF Backbone Taxonomy	0.988
Bryophytes	Sphagnum girgensohnii	Sphagnum girgensohnii	Sphagnum girgensohnii Russow, 1865	GBIF Backbone Taxonomy	0.988
Bryophytes	Sphagnum imbricatum s.l.	Sphagnum imbricatum s.l.	Sphagnum imbricatum Hornschuch ex Russow, 1865	GBIF Backbone Taxonomy	0.988
Bryophytes	Sphagnum imbricatum s.l.	Sphagnum imbricatum s.l.	Sphagnum imbricatum Hornsch.	GBIF Backbone Taxonomy	0.988
Bryophytes	Sphagnum lindbergii	Sphagnum lindbergii	Sphagnum lindbergii W. P. Schimper in Lindberg, 1857	GBIF Backbone Taxonomy	0.988
Bryophytes	Sphagnum lindbergii	Sphagnum lindbergii	Sphagnum lindbergii Lindb.	GBIF Backbone Taxonomy	0.988
Bryophytes	Sphagnum magellanicum	Sphagnum magellanicum	Sphagnum magellanicum Bridel, 1798	GBIF Backbone Taxonomy	0.988
Bryophytes	Sphagnum majus	Sphagnum majus	Sphagnum majus C. E. O. Jensen, 1890	GBIF Backbone Taxonomy	0.988
Bryophytes	Sphagnum molle	Sphagnum molle	Sphagnum molle Sullivant, 1846	GBIF Backbone Taxonomy	0.988
Bryophytes	Sphagnum palustre	Sphagnum palustre	Sphagnum palustre L., 1753	GBIF Backbone Taxonomy	0.988
Bryophytes	Sphagnum papillosum	Sphagnum papillosum	Sphagnum papillosum Lindberg, 1872	GBIF Backbone Taxonomy	0.988
Bryophytes	Sphagnum platyphyllum	Sphagnum platyphyllum	Sphagnum platyphyllum Warnstorf, 1884	GBIF Backbone Taxonomy	0.988
Bryophytes	Sphagnum pulchrum	Sphagnum pulchrum	Sphagnum pulchrum Warnstorf, 1900	GBIF Backbone Taxonomy	0.988
Bryophytes	Sphagnum quinquefarium	Sphagnum quinquefarium	Sphagnum quinquefarium Warnstorf, 1886	GBIF Backbone Taxonomy	0.988
Bryophytes	Sphagnum recurvum s.l.	Sphagnum recurvum s.l.	Sphagnum recurvum Palisot de Beauvois, 1805	GBIF Backbone Taxonomy	0.988
Bryophytes	Sphagnum riparium	Sphagnum riparium	Sphagnum riparium	GBIF Backbone Taxonomy	0.988
Bryophytes	Sphagnum russowii	Sphagnum russowii	Sphagnum russowii Warnstorf, 1886	GBIF Backbone Taxonomy	0.988
Bryophytes	Sphagnum skyense	Sphagnum skyense	Sphagnum skyense Flatberg, 1988	GBIF Backbone Taxonomy	0.988
Bryophytes	Sphagnum squarrosum	Sphagnum squarrosum	Sphagnum squarrosum Crome in Hoppe, 1803	GBIF Backbone Taxonomy	0.988
Bryophytes	Sphagnum strictum	Sphagnum strictum	Sphagnum strictum Sullivant, 1846	GBIF Backbone Taxonomy	0.988
Bryophytes	Sphagnum subnitens	Sphagnum subnitens	Sphagnum subnitens Russow & Warnstorf, 1888	GBIF Backbone Taxonomy	0.988
Bryophytes	Sphagnum subsecundum s.l.	Sphagnum subsecundum s.l.	Sphagnum subsecundum Nees	GBIF Backbone Taxonomy	0.988
Bryophytes	Sphagnum tenellum	Sphagnum tenellum	Sphagnum tenellum Ehrh. ex Hoffm.	GBIF Backbone Taxonomy	0.988
Bryophytes	Sphagnum tenellum	Sphagnum tenellum	Sphagnum tenellum Bridel, 1819	GBIF Backbone Taxonomy	0.988
Bryophytes	Sphagnum tenellum	Sphagnum tenellum	Sphagnum tenellum Ehrh.	GBIF Backbone Taxonomy	0.988
Bryophytes	Sphagnum tenellum	Sphagnum tenellum	Sphagnum tenellum (Brid.) Bory Bory (Brid.)	GBIF Backbone Taxonomy	0.988
Bryophytes	Sphagnum teres	Sphagnum teres	Sphagnum teres	GBIF Backbone Taxonomy	0.988
Bryophytes	Sphagnum warnstorfii	Sphagnum warnstorfii	Sphagnum warnstorfii Russ.	GBIF Backbone Taxonomy	0.988
Bryophytes	Sphenolobopsis pearsonii	Sphenolobopsis pearsonii	Sphenolobopsis pearsonii (Spruce) R.M.Schust. R.M.Schust. (Spruce)	GBIF Backbone Taxonomy	0.988
Bryophytes	Splachnum ampullaceum	Splachnum ampullaceum	Splachnum ampullaceum Hedwig, 1801	GBIF Backbone Taxonomy	0.988
Bryophytes	Splachnum sphaericum	Splachnum sphaericum	Splachnum sphaericum Hedwig, 1801	GBIF Backbone Taxonomy	0.988
Bryophytes	Splachnum vasculosum	Splachnum vasculosum	Splachnum vasculosum Hedwig, 1801	GBIF Backbone Taxonomy	0.988
Bryophytes	Stegonia latifolia	Stegonia latifolia	Stegonia latifolia Venturi ex Brotherus, 1923	GBIF Backbone Taxonomy	0.988
Bryophytes	Stegonia latifolia	Stegonia latifolia	Stegonia latifolia Venturi	GBIF Backbone Taxonomy	0.988
Bryophytes	Stegonia latifolia	Stegonia latifolia	Stegonia latifolia (Dickson) Mönkemeyer Mönkemeyer (Dickson)	GBIF Backbone Taxonomy	0.988
Bryophytes	Straminergon stramineum	Straminergon stramineum	Straminergon stramineum Hedenäs, 1993	GBIF Backbone Taxonomy	0.988
Bryophytes	Syntrichia laevipila	Syntrichia laevipila	Syntrichia laevipila Bridel, 1819	GBIF Backbone Taxonomy	0.988
Bryophytes	Syntrichia latifolia	Syntrichia latifolia	Syntrichia latifolia Hübener, 1833	GBIF Backbone Taxonomy	0.988
Bryophytes	Syntrichia montana	Syntrichia montana	Syntrichia montana Nees	GBIF Backbone Taxonomy	0.988
Bryophytes	Syntrichia montana	Syntrichia montana	Syntrichia montana Brid.	GBIF Backbone Taxonomy	0.988
Bryophytes	Syntrichia norvegica	Syntrichia norvegica	Syntrichia norvegica Weber, 1804	GBIF Backbone Taxonomy	0.988
Bryophytes	Syntrichia papillosa	Syntrichia papillosa	Syntrichia papillosa Juratzka, 1882	GBIF Backbone Taxonomy	0.988
Bryophytes	Syntrichia princeps	Syntrichia princeps	Syntrichia princeps Mitten, 1859	GBIF Backbone Taxonomy	0.988
Bryophytes	Syntrichia ruralis s.l.	Syntrichia ruralis s.l.	Syntrichia ruralis Weber & D. Mohr, 1803	GBIF Backbone Taxonomy	0.988
Bryophytes	Syntrichia ruralis var. ruraliformis	Syntrichia ruralis var. ruraliformis	Syntrichia ruralis Weber & D. Mohr, 1803	GBIF Backbone Taxonomy	0.988
Bryophytes	Syntrichia virescens	Syntrichia virescens	Syntrichia virescens Ochyra, 1992	GBIF Backbone Taxonomy	0.988
Bryophytes	Syntrichia virescens	Syntrichia virescens	Syntrichia virescens (De Not.) De Not. De Not. (De Not.)	GBIF Backbone Taxonomy	0.988
Bryophytes	Targionia hypophylla	Targionia hypophylla	Targionia hypophylla L.	GBIF Backbone Taxonomy	0.988
Bryophytes	Taxiphyllum wissgrillii	Taxiphyllum wissgrillii	Taxiphyllum wissgrillii Wijk & Margadant, 1960	GBIF Backbone Taxonomy	0.988
Bryophytes	Tayloria lingulata	Tayloria lingulata	Tayloria lingulata Lindberg, 1879	GBIF Backbone Taxonomy	0.988
Bryophytes	Telaranea europaea	Telaranea europaea	Telaranea europaea J.J. Engel & G.L. Merr.	GBIF Backbone Taxonomy	0.988
Bryophytes	Telaranea murphyae	Telaranea murphyae	Telaranea murphyae Paton	GBIF Backbone Taxonomy	0.988
Bryophytes	Telaranea tetradactyla	Telaranea tetradactyla	Telaranea tetradactyla (Hook. f. & Taylor) E.A. Hodgs. E.A. Hodgs. (Hook. f. & Taylor)	GBIF Backbone Taxonomy	0.988
Bryophytes	Tetralophozia setiformis	Tetralophozia setiformis	Tetralophozia setiformis (Ehrh.) Schljakov Schljakov (Ehrh.)	GBIF Backbone Taxonomy	0.988
Bryophytes	Tetraphis pellucida	Tetraphis pellucida	Tetraphis pellucida Hedwig, 1801	GBIF Backbone Taxonomy	0.988
Bryophytes	Tetraplodon angustatus	Tetraplodon angustatus	Tetraplodon angustatus Bruch & W. P. Schimper in B.S.G., 1844	GBIF Backbone Taxonomy	0.988
Bryophytes	Tetraplodon mnioides	Tetraplodon mnioides	Tetraplodon mnioides Bruch & W. P. Schimper in B.S.G., 1844	GBIF Backbone Taxonomy	0.988
Bryophytes	Tetrodontium brownianum	Tetrodontium brownianum	Tetrodontium brownianum Schwaegrichen, 1824	GBIF Backbone Taxonomy	0.988
Bryophytes	Thamnobryum alopecurum	Thamnobryum alopecurum	Thamnobryum alopecurum Nieuwland ex Gangulee, 1976	GBIF Backbone Taxonomy	0.988
Bryophytes	Thamnobryum alopecurum	Thamnobryum alopecurum	Thamnobryum alopecurum Nieuwland	GBIF Backbone Taxonomy	0.988
Bryophytes	Thamnobryum angustifolium	Thamnobryum angustifolium	Thamnobryum angustifolium Nieuwland, 1917	GBIF Backbone Taxonomy	0.988
Bryophytes	Thamnobryum cataractarum	Thamnobryum cataractarum	Thamnobryum cataractarum Hodgetts & Blockeel, 1992	GBIF Backbone Taxonomy	0.988
Bryophytes	Thamnobryum maderense	Thamnobryum maderense	Thamnobryum maderense Hedenäs, 1992	GBIF Backbone Taxonomy	0.988
Bryophytes	Thuidium assimile	Thuidium assimile	Thuidium assimile Jaeger, 1878	GBIF Backbone Taxonomy	0.988
Bryophytes	Thuidium assimile	Thuidium assimile	Thuidium assimile (Mitt.) A. Jaeg. A. Jaeg. (Mitt.)	GBIF Backbone Taxonomy	0.988
Bryophytes	Thuidium delicatulum	Thuidium delicatulum	Thuidium delicatulum W. P. Schimper in B.S.G., 1852	GBIF Backbone Taxonomy	0.988
Bryophytes	Thuidium delicatulum	Thuidium delicatulum	Thuidium delicatulum (Hedw.) Mitt. Mitt. (Hedw.)	GBIF Backbone Taxonomy	0.988
Bryophytes	Thuidium delicatulum	Thuidium delicatulum	Thuidium delicatulum (Hedw.) B. S. G. B. S. G. (Hedw.)	GBIF Backbone Taxonomy	0.988
Bryophytes	Thuidium recognitum	Thuidium recognitum	Thuidium recognitum Lindberg, 1874	GBIF Backbone Taxonomy	0.988
Bryophytes	Thuidium tamariscinum	Thuidium tamariscinum	Thuidium tamariscinum W. P. Schimper in B.S.G., 1852	GBIF Backbone Taxonomy	0.988
Bryophytes	Thuidium tamariscinum	Thuidium tamariscinum	Thuidium tamariscinum (Hedw.) B. S. G. B. S. G. (Hedw.)	GBIF Backbone Taxonomy	0.988
Bryophytes	Timmia austriaca	Timmia austriaca	Timmia austriaca Hedwig, 1801	GBIF Backbone Taxonomy	0.988
Bryophytes	Timmia megapolitana	Timmia megapolitana	Timmia megapolitana Hedwig, 1801	GBIF Backbone Taxonomy	0.988
Bryophytes	Timmia norvegica	Timmia norvegica	Timmia norvegica J. E. Zetterstedt, 1862	GBIF Backbone Taxonomy	0.988
Bryophytes	Tomentypnum nitens	Tomentypnum nitens	Tomentypnum nitens Loeske, 1911	GBIF Backbone Taxonomy	0.988
Bryophytes	Tortella bambergeri	Tortella bambergeri	Tortella bambergeri (Schimp.) Broth. Broth. (Schimp.)	GBIF Backbone Taxonomy	0.988
Bryophytes	Tortella densa	Tortella densa	Tortella densa (Lor. & Mol.) Crundw. & Nyh. Crundw. & Nyh. (Lor. & Mol.)	GBIF Backbone Taxonomy	0.988
Bryophytes	Tortella flavovirens	Tortella flavovirens	Tortella flavovirens Brotherus, 1902	GBIF Backbone Taxonomy	0.988
Bryophytes	Tortella fragilis	Tortella fragilis	Tortella fragilis Limpricht, 1888	GBIF Backbone Taxonomy	0.988
Bryophytes	Tortella fragilis	Tortella fragilis	Tortella fragilis (Hook. & Wils.) Lindb. Lindb. (Hook. & Wils.)	GBIF Backbone Taxonomy	0.988
Bryophytes	Tortella inclinata	Tortella inclinata	Tortella inclinata Limpricht, 1888	GBIF Backbone Taxonomy	0.988
Bryophytes	Tortella inflexa	Tortella inflexa	Tortella inflexa Brotherus, 1902	GBIF Backbone Taxonomy	0.988
Bryophytes	Tortella nitida	Tortella nitida	Tortella nitida Brotherus, 1902	GBIF Backbone Taxonomy	0.988
Bryophytes	Tortella tortuosa	Tortella tortuosa	Tortella tortuosa Limpricht, 1888	GBIF Backbone Taxonomy	0.988
Bryophytes	Tortula amplexa	Tortula amplexa	Tortula amplexa (Lesq.) Steere Steere (Lesq.)	GBIF Backbone Taxonomy	0.988
Bryophytes	Tortula atrovirens	Tortula atrovirens	Tortula atrovirens Lindberg, 1864	GBIF Backbone Taxonomy	0.988
Bryophytes	Tortula canescens	Tortula canescens	Tortula canescens Montagne, 1833	GBIF Backbone Taxonomy	0.988
Bryophytes	Tortula cernua	Tortula cernua	Tortula cernua Lindberg, 1879	GBIF Backbone Taxonomy	0.988
Bryophytes	Tortula cuneifolia	Tortula cuneifolia	Tortula cuneifolia Turner, 1804	GBIF Backbone Taxonomy	0.988
Bryophytes	Tortula freibergii	Tortula freibergii	Tortula freibergii Dixon & Loeske	GBIF Backbone Taxonomy	0.988
Bryophytes	Tortula inermis	Tortula inermis	Tortula inermis (Brid.) Mont. Mont. (Brid.)	GBIF Backbone Taxonomy	0.988
Bryophytes	Tortula lanceola	Tortula lanceola	Tortula lanceola Zander, 1993	GBIF Backbone Taxonomy	0.988
Bryophytes	Tortula leucostoma	Tortula leucostoma	Tortula leucostoma W. J. Hooker & Greville, 1824	GBIF Backbone Taxonomy	0.988
Bryophytes	Tortula leucostoma	Tortula leucostoma	Tortula leucostoma R.Br.	GBIF Backbone Taxonomy	0.988
Bryophytes	Tortula marginata	Tortula marginata	Tortula marginata Spruce, 1845	GBIF Backbone Taxonomy	0.988
Bryophytes	Tortula modica	Tortula modica	Tortula modica Zander, 1993	GBIF Backbone Taxonomy	0.988
Bryophytes	Tortula muralis	Tortula muralis	Tortula muralis Hedwig, 1801	GBIF Backbone Taxonomy	0.988
Bryophytes	Tortula protobryoides	Tortula protobryoides	Tortula protobryoides Zander, 1993	GBIF Backbone Taxonomy	0.988
Bryophytes	Tortula solmsii	Tortula solmsii	Tortula solmsii Limpricht, 1890	GBIF Backbone Taxonomy	0.988
Bryophytes	Tortula subulata	Tortula subulata	Tortula subulata Hedwig, 1801	GBIF Backbone Taxonomy	0.988
Bryophytes	Tortula subulata agg.	Tortula subulata agg.	Tortula subulata Hedwig, 1801	GBIF Backbone Taxonomy	0.988
Bryophytes	Tortula truncata	Tortula truncata	Tortula truncata Mitten in Godman, 1870	GBIF Backbone Taxonomy	0.988
Bryophytes	Tortula vahliana	Tortula vahliana	Tortula vahliana Montagne in C. Gay, 1850	GBIF Backbone Taxonomy	0.988
Bryophytes	Tortula viridifolia	Tortula viridifolia	Tortula viridifolia (Mitt.) Blockeel & A.J.E. Sm. Blockeel & A.J.E. Sm. (Mitt.)	GBIF Backbone Taxonomy	0.988
Bryophytes	Tortula wilsonii	Tortula wilsonii	Tortula wilsonii Zander, 1993	GBIF Backbone Taxonomy	0.988
Bryophytes	Trichocolea tomentella	Trichocolea tomentella	Trichocolea tomentella (Ehrh.) Dumort. Dumort. (Ehrh.)	GBIF Backbone Taxonomy	0.988
Bryophytes	Trichodon cylindricus	Trichodon cylindricus	Trichodon cylindricus W. P. Schimper, 1856	GBIF Backbone Taxonomy	0.988
Bryophytes	Trichostomum brachydontium	Trichostomum brachydontium	Trichostomum brachydontium Bruch in F. A. Müller, 1829	GBIF Backbone Taxonomy	0.988
Bryophytes	Trichostomum crispulum	Trichostomum crispulum	Trichostomum crispulum Bruch in F. A. Müller, 1829	GBIF Backbone Taxonomy	0.988
Bryophytes	Tritomaria exsecta	Tritomaria exsecta	Tritomaria exsecta (Schmidel) Loeske Loeske (Schmidel)	GBIF Backbone Taxonomy	0.988
Bryophytes	Tritomaria exsecta	Tritomaria exsecta	Tritomaria exsecta (Schmidel ex Schrad.) Schiffn. Schiffn. (Schmidel ex Schrad.)	GBIF Backbone Taxonomy	0.988
Bryophytes	Tritomaria exsectiformis	Tritomaria exsectiformis	Tritomaria exsectiformis (Breidl.) Schiffn. Schiffn. (Breidl.)	GBIF Backbone Taxonomy	0.988
Bryophytes	Tritomaria polita	Tritomaria polita	Tritomaria polita (Nees) Joerg. Oeske Joerg. Oeske (Nees)	GBIF Backbone Taxonomy	0.988
Bryophytes	Tritomaria polita	Tritomaria polita	Tritomaria polita (Nees) Jörg. Jörg. (Nees)	GBIF Backbone Taxonomy	0.988
Bryophytes	Tritomaria quinquedentata	Tritomaria quinquedentata	Tritomaria quinquedentata (Huds.) H.Buch H.Buch (Huds.)	GBIF Backbone Taxonomy	0.988
Bryophytes	Ulota calvescens	Ulota calvescens	Ulota calvescens Wilson in Rabenhorst, 1862	GBIF Backbone Taxonomy	0.988
Bryophytes	Ulota coarctata	Ulota coarctata	Ulota coarctata Hammar, 1852	GBIF Backbone Taxonomy	0.988
Bryophytes	Ulota crispa s.l.	Ulota crispa s.l.	Ulota crispa Bridel, 1819	GBIF Backbone Taxonomy	0.988
Bryophytes	Ulota drummondii	Ulota drummondii	Ulota drummondii Bridel, 1826	GBIF Backbone Taxonomy	0.988
Bryophytes	Ulota hutchinsiae	Ulota hutchinsiae	Ulota hutchinsiae Hammar, 1852	GBIF Backbone Taxonomy	0.988
Bryophytes	Ulota phyllantha	Ulota phyllantha	Ulota phyllantha Bridel, 1819	GBIF Backbone Taxonomy	0.988
Bryophytes	Warnstorfia fluitans	Warnstorfia fluitans	Warnstorfia fluitans Loeske, 1907	GBIF Backbone Taxonomy	0.988
Bryophytes	Weissia brachycarpa	Weissia brachycarpa	Weissia brachycarpa Juratzka, 1882	GBIF Backbone Taxonomy	0.988
Bryophytes	Weissia brachycarpa or Weissia controversa	Weissia brachycarpa or weissia controversa	Weissia brachycarpa Juratzka, 1882	GBIF Backbone Taxonomy	0.988
Bryophytes	Weissia condensa	Weissia condensa	Weissia condensa Lindberg, 1863	GBIF Backbone Taxonomy	0.988
Bryophytes	Weissia controversa	Weissia controversa	Weissia controversa Hedwig, 1801	GBIF Backbone Taxonomy	0.988
Bryophytes	Weissia levieri	Weissia levieri	Weissia levieri Kindberg, 1897	GBIF Backbone Taxonomy	0.988
Bryophytes	Weissia longifolia	Weissia longifolia	Weissia longifolia Mitten, 1851	GBIF Backbone Taxonomy	0.988
Bryophytes	Weissia multicapsularis	Weissia multicapsularis	Weissia multicapsularis Mitten, 1851	GBIF Backbone Taxonomy	0.988
Bryophytes	Weissia perssonii	Weissia perssonii	Weissia perssonii Kindb.	GBIF Backbone Taxonomy	0.988
Bryophytes	Weissia rostellata	Weissia rostellata	Weissia rostellata Lindberg, 1864	GBIF Backbone Taxonomy	0.988
Bryophytes	Weissia rutilans	Weissia rutilans	Weissia rutilans Lindberg, 1863	GBIF Backbone Taxonomy	0.988
Bryophytes	Weissia squarrosa	Weissia squarrosa	Weissia squarrosa C. Müller, 1849	GBIF Backbone Taxonomy	0.988
Bryophytes	Weissia squarrosa	Weissia squarrosa	Weissia squarrosa (Nees & Hornsch.) Müll.Hal. Müll.Hal. (Nees & Hornsch.)	GBIF Backbone Taxonomy	0.988
Bryophytes	Weissia sterilis	Weissia sterilis	Weissia sterilis W. E. Nicholson, 1903	GBIF Backbone Taxonomy	0.988
Bryophytes	Zygodon conoideus	Zygodon conoideus	Zygodon conoideus W. J. Hooker & Taylor, 1818	GBIF Backbone Taxonomy	0.988
Bryophytes	Zygodon forsteri	Zygodon forsteri	Zygodon forsteri Mitten, 1851	GBIF Backbone Taxonomy	0.988
Bryophytes	Zygodon forsteri	Zygodon forsteri	Zygodon forsteri (Juratzka) Kindberg, 1897 Kindberg, 1897 (Juratzka)	GBIF Backbone Taxonomy	0.988
Bryophytes	Zygodon gracilis	Zygodon gracilis	Zygodon gracilis Wilson, 1861	GBIF Backbone Taxonomy	0.988
Bryophytes	Zygodon rupestris	Zygodon rupestris	Zygodon rupestris W. P. Schimper ex Lorentz, 1865	GBIF Backbone Taxonomy	0.988
Bryophytes	Zygodon rupestris	Zygodon rupestris	Zygodon rupestris W. P. Schimper	GBIF Backbone Taxonomy	0.988
Bryophytes	Zygodon rupestris	Zygodon rupestris	Zygodon rupestris (Lindb. ex Hartm.) Lindb. Lindb. (Lindb. ex Hartm.)	GBIF Backbone Taxonomy	0.988
Bryophytes	Zygodon viridissimus s.l.	Zygodon viridissimus s.l.	Zygodon viridissimus Bridel, 1826	GBIF Backbone Taxonomy	0.988
Bryophytes	Zygodon viridissimus s.l.	Zygodon viridissimus s.l.	Zygodon viridissimus (Dicks.) R. Br. R. Br. (Dicks.)	GBIF Backbone Taxonomy	0.988
Caddisflies	Adicella filicornis	Adicella filicornis	Adicella filicornis (Pictet, 1834)	GBIF Backbone Taxonomy	0.988
Caddisflies	Adicella reducta	Adicella reducta	Adicella reducta (McLachlan, 1865)	GBIF Backbone Taxonomy	0.988
Caddisflies	Agapetus delicatulus	Agapetus delicatulus	Agapetus delicatulus McLachlan, 1884	GBIF Backbone Taxonomy	0.988
Caddisflies	Agapetus fuscipes	Agapetus fuscipes	Agapetus fuscipes Curtis, 1834	GBIF Backbone Taxonomy	0.988
Caddisflies	Agapetus ochripes	Agapetus ochripes	Agapetus ochripes Curtis, 1834	GBIF Backbone Taxonomy	0.988
Caddisflies	Agraylea multipunctata	Agraylea multipunctata	Agraylea multipunctata Curtis, 1834	GBIF Backbone Taxonomy	0.988
Caddisflies	Agraylea sexmaculata	Agraylea sexmaculata	Agraylea sexmaculata Curtis, 1834	GBIF Backbone Taxonomy	0.988
Caddisflies	Agrypnetes crassicornis	Agrypnetes crassicornis	Agrypnetes crassicornis McLachlan, 1876	GBIF Backbone Taxonomy	0.988
Caddisflies	Agrypnia obsoleta	Agrypnia obsoleta	Agrypnia obsoleta (Hagen, 1864)	GBIF Backbone Taxonomy	0.988
Caddisflies	Agrypnia pagetana	Agrypnia pagetana	Agrypnia pagetana Curtis, 1835	GBIF Backbone Taxonomy	0.988
Caddisflies	Agrypnia varia	Agrypnia varia	Agrypnia varia (Fabricius, 1793)	GBIF Backbone Taxonomy	0.988
Caddisflies	Allogamus auricollis	Allogamus auricollis	Allogamus auricollis (Pictet, 1834)	GBIF Backbone Taxonomy	0.988
Caddisflies	Allotrichia pallicornis	Allotrichia pallicornis	Allotrichia pallicornis (Eaton, 1873) Eaton, 1873 Eaton, 1873 (Eaton, 1873)	GBIF Backbone Taxonomy	0.988
Caddisflies	Anabolia brevipennis	Anabolia brevipennis	Anabolia brevipennis (Curtis, 1834)	GBIF Backbone Taxonomy	0.988
Caddisflies	Anabolia nervosa	Anabolia nervosa	Anabolia nervosa (Curtis, 1834)	GBIF Backbone Taxonomy	0.988
Caddisflies	Apatania muliebris	Apatania muliebris	Apatania muliebris McLachlan, 1866	GBIF Backbone Taxonomy	0.988
Caddisflies	Apatania muliebris	Apatania muliebris	Apatania muliebris Schmid, 1954	GBIF Backbone Taxonomy	0.988
Caddisflies	Apatania wallengreni	Apatania wallengreni	Apatania wallengreni McLachlan, 1871	GBIF Backbone Taxonomy	0.988
Caddisflies	Athripsodes albifrons	Athripsodes albifrons	Athripsodes albifrons (Linnaeus, 1758)	GBIF Backbone Taxonomy	0.988
Caddisflies	Athripsodes aterrimus	Athripsodes aterrimus	Athripsodes aterrimus (Stephens, 1836)	GBIF Backbone Taxonomy	0.988
Caddisflies	Athripsodes bilineatus	Athripsodes bilineatus	Athripsodes bilineatus (Linnaeus, 1758)	GBIF Backbone Taxonomy	0.988
Caddisflies	Athripsodes cinereus	Athripsodes cinereus	Athripsodes cinereus (Curtis, 1834)	GBIF Backbone Taxonomy	0.988
Caddisflies	Athripsodes commutatus	Athripsodes commutatus	Athripsodes commutatus (Rostock, 1874)	GBIF Backbone Taxonomy	0.988
Caddisflies	Beraea maurus	Beraea maurus	Beraea maurus (Curtis, 1834)	GBIF Backbone Taxonomy	0.988
Caddisflies	Beraea pullata	Beraea pullata	Beraea pullata (Curtis, 1834)	GBIF Backbone Taxonomy	0.988
Caddisflies	Beraeodes minutus	Beraeodes minutus	Beraeodes minutus (Linnaeus, 1761)	GBIF Backbone Taxonomy	0.988
Caddisflies	Brachycentrus subnubilus	Brachycentrus subnubilus	Brachycentrus subnubilus Curtis, 1834	GBIF Backbone Taxonomy	0.988
Caddisflies	Ceraclea albimacula	Ceraclea albimacula	Ceraclea albimacula (Rambur, 1842)	GBIF Backbone Taxonomy	0.988
Caddisflies	Ceraclea annulicornis	Ceraclea annulicornis	Ceraclea annulicornis (Stephens, 1836)	GBIF Backbone Taxonomy	0.988
Caddisflies	Ceraclea dissimilis	Ceraclea dissimilis	Ceraclea dissimilis (Stephens, 1836)	GBIF Backbone Taxonomy	0.988
Caddisflies	Ceraclea fulva	Ceraclea fulva	Ceraclea fulva (Rambur, 1842)	GBIF Backbone Taxonomy	0.988
Caddisflies	Ceraclea nigronervosa	Ceraclea nigronervosa	Ceraclea nigronervosa (Retzius, 1783)	GBIF Backbone Taxonomy	0.988
Caddisflies	Ceraclea senilis	Ceraclea senilis	Ceraclea senilis (Burmeister, 1839)	GBIF Backbone Taxonomy	0.988
Caddisflies	Chaetopteryx villosa	Chaetopteryx villosa	Chaetopteryx villosa (Fabricius, 1798)	GBIF Backbone Taxonomy	0.988
Caddisflies	Cheumatopsyche lepida	Cheumatopsyche lepida	Cheumatopsyche lepida (Pictet, 1834)	GBIF Backbone Taxonomy	0.988
Caddisflies	Chimarra marginata	Chimarra marginata	Chimarra marginata (Linnaeus, 1767)	GBIF Backbone Taxonomy	0.988
Caddisflies	Crunoecia irrorata	Crunoecia irrorata	Crunoecia irrorata (Curtis, 1834)	GBIF Backbone Taxonomy	0.988
Caddisflies	Cyrnus flavidus	Cyrnus flavidus	Cyrnus flavidus McLachlan, 1864	GBIF Backbone Taxonomy	0.988
Caddisflies	Cyrnus insolutus	Cyrnus insolutus	Cyrnus insolutus McLachlan, 1878	GBIF Backbone Taxonomy	0.988
Caddisflies	Cyrnus trimaculatus	Cyrnus trimaculatus	Cyrnus trimaculatus (Curtis, 1834)	GBIF Backbone Taxonomy	0.988
Caddisflies	Diplectrona felix	Diplectrona felix	Diplectrona felix McLachlan, 1878	GBIF Backbone Taxonomy	0.988
Caddisflies	Drusus annulatus	Drusus annulatus	Drusus annulatus (Stephens, 1837)	GBIF Backbone Taxonomy	0.988
Caddisflies	Ecclisopteryx dalecarlica	Ecclisopteryx dalecarlica	Ecclisopteryx dalecarlica Kolenati, 1848	GBIF Backbone Taxonomy	0.988
Caddisflies	Ecnomus tenellus	Ecnomus tenellus	Ecnomus tenellus (Rambur, 1842)	GBIF Backbone Taxonomy	0.988
Caddisflies	Enoicyla pusilla	Enoicyla pusilla	Enoicyla pusilla (Burmeister, 1839)	GBIF Backbone Taxonomy	0.988
Caddisflies	Ernodes articularis	Ernodes articularis	Ernodes articularis (Pictet, 1834)	GBIF Backbone Taxonomy	0.988
Caddisflies	Erotesis baltica	Erotesis baltica	Erotesis baltica McLachlan, 1877	GBIF Backbone Taxonomy	0.988
Caddisflies	Glossosoma boltoni	Glossosoma boltoni	Glossosoma boltoni Curtis, 1834	GBIF Backbone Taxonomy	0.988
Caddisflies	Glossosoma conformis	Glossosoma conformis	Glossosoma conformis Neboiss, 1963	GBIF Backbone Taxonomy	0.988
Caddisflies	Glossosoma intermedium	Glossosoma intermedium	Glossosoma intermedium (Klapalek, 1892)	GBIF Backbone Taxonomy	0.988
Caddisflies	Glyphotaelius pellucidus	Glyphotaelius pellucidus	Glyphotaelius pellucidus (Retzius, 1783)	GBIF Backbone Taxonomy	0.988
Caddisflies	Goera pilosa	Goera pilosa	Goera pilosa (Fabricius, 1775)	GBIF Backbone Taxonomy	0.988
Caddisflies	Grammotaulius nigropunctatus	Grammotaulius nigropunctatus	Grammotaulius nigropunctatus (Retzius, 1783)	GBIF Backbone Taxonomy	0.988
Caddisflies	Grammotaulius nitidus	Grammotaulius nitidus	Grammotaulius nitidus (Mueller, 1764)	GBIF Backbone Taxonomy	0.988
Caddisflies	Hagenella clathrata	Hagenella clathrata	Hagenella clathrata (Kolenati, 1848)	GBIF Backbone Taxonomy	0.988
Caddisflies	Halesus digitatus	Halesus digitatus	Halesus digitatus (von Paula Schrank, 1781)	GBIF Backbone Taxonomy	0.988
Caddisflies	Halesus radiatus	Halesus radiatus	Halesus radiatus (Curtis, 1834)	GBIF Backbone Taxonomy	0.988
Caddisflies	Holocentropus dubius	Holocentropus dubius	Holocentropus dubius (Rambur, 1842)	GBIF Backbone Taxonomy	0.988
Caddisflies	Holocentropus picicornis	Holocentropus picicornis	Holocentropus picicornis (Stephens, 1836)	GBIF Backbone Taxonomy	0.988
Caddisflies	Holocentropus stagnalis	Holocentropus stagnalis	Holocentropus stagnalis (Albarda, 1874)	GBIF Backbone Taxonomy	0.988
Caddisflies	Hydatophylax infumatus	Hydatophylax infumatus	Hydatophylax infumatus (McLachlan, 1865)	GBIF Backbone Taxonomy	0.988
Caddisflies	Hydropsyche angustipennis	Hydropsyche angustipennis	Hydropsyche angustipennis (Curtis, 1834)	GBIF Backbone Taxonomy	0.988
Caddisflies	Hydropsyche bulgaromanorum	Hydropsyche bulgaromanorum	Hydropsyche bulgaromanorum Malicky, 1977	GBIF Backbone Taxonomy	0.988
Caddisflies	Hydropsyche contubernalis	Hydropsyche contubernalis	Hydropsyche contubernalis McLachlan, 1865	GBIF Backbone Taxonomy	0.988
Caddisflies	Hydropsyche fulvipes	Hydropsyche fulvipes	Hydropsyche fulvipes (Curtis, 1834)	GBIF Backbone Taxonomy	0.988
Caddisflies	Hydropsyche instabilis	Hydropsyche instabilis	Hydropsyche instabilis (Curtis, 1834)	GBIF Backbone Taxonomy	0.988
Caddisflies	Hydropsyche pellucidula	Hydropsyche pellucidula	Hydropsyche pellucidula (Curtis, 1834)	GBIF Backbone Taxonomy	0.988
Caddisflies	Hydropsyche saxonica	Hydropsyche saxonica	Hydropsyche saxonica McLachlan, 1884	GBIF Backbone Taxonomy	0.988
Caddisflies	Hydropsyche siltalai	Hydropsyche siltalai	Hydropsyche siltalai Doehler, 1963	GBIF Backbone Taxonomy	0.988
Caddisflies	Hydroptila angulata	Hydroptila angulata	Hydroptila angulata Mosely, 1922	GBIF Backbone Taxonomy	0.988
Caddisflies	Hydroptila forcipata	Hydroptila forcipata	Hydroptila forcipata (Eaton, 1873)	GBIF Backbone Taxonomy	0.988
Caddisflies	Hydroptila lotensis	Hydroptila lotensis	Hydroptila lotensis Mosely, 1930	GBIF Backbone Taxonomy	0.988
Caddisflies	Hydroptila martini	Hydroptila martini	Hydroptila martini Marshall, 1977	GBIF Backbone Taxonomy	0.988
Caddisflies	Hydroptila occulta	Hydroptila occulta	Hydroptila occulta (Eaton, 1873)	GBIF Backbone Taxonomy	0.988
Caddisflies	Hydroptila pulchricornis	Hydroptila pulchricornis	Hydroptila pulchricornis Pictet, 1834	GBIF Backbone Taxonomy	0.988
Caddisflies	Hydroptila simulans	Hydroptila simulans	Hydroptila simulans Mosely, 1920	GBIF Backbone Taxonomy	0.988
Caddisflies	Hydroptila sparsa	Hydroptila sparsa	Hydroptila sparsa Curtis, 1834	GBIF Backbone Taxonomy	0.988
Caddisflies	Hydroptila sylvestris	Hydroptila sylvestris	Hydroptila sylvestris Morton, 1898	GBIF Backbone Taxonomy	0.988
Caddisflies	Hydroptila tigurina	Hydroptila tigurina	Hydroptila tigurina Ris, 1894	GBIF Backbone Taxonomy	0.988
Caddisflies	Hydroptila tineoides	Hydroptila tineoides	Hydroptila tineoides Dalman, 1819	GBIF Backbone Taxonomy	0.988
Caddisflies	Hydroptila valesiaca	Hydroptila valesiaca	Hydroptila valesiaca Schmid, 1947	GBIF Backbone Taxonomy	0.988
Caddisflies	Hydroptila vectis	Hydroptila vectis	Hydroptila vectis Curtis, 1834	GBIF Backbone Taxonomy	0.988
Caddisflies	Ithytrichia lamellaris	Ithytrichia lamellaris	Ithytrichia lamellaris Eaton, 1873	GBIF Backbone Taxonomy	0.988
Caddisflies	Lepidostoma basale	Lepidostoma basale	Lepidostoma Rambur, 1842	GBIF Backbone Taxonomy	0.75
Caddisflies	Lepidostoma basale	Lepidostoma basale	Lepidostoma Bremek.	GBIF Backbone Taxonomy	0.75
Caddisflies	Lepidostoma hirtum	Lepidostoma hirtum	Lepidostoma hirtum (Fabricius, 1775)	GBIF Backbone Taxonomy	0.988
Caddisflies	Leptocerus interruptus	Leptocerus interruptus	Leptocerus interruptus (Fabricius, 1775)	GBIF Backbone Taxonomy	0.988
Caddisflies	Leptocerus lusitanicus	Leptocerus lusitanicus	Leptocerus lusitanicus (McLachlan, 1884)	GBIF Backbone Taxonomy	0.988
Caddisflies	Leptocerus tineiformis	Leptocerus tineiformis	Leptocerus tineiformis Curtis, 1834	GBIF Backbone Taxonomy	0.988
Caddisflies	Limnephilus affinis	Limnephilus affinis	Limnephilus affinis Curtis, 1834	GBIF Backbone Taxonomy	0.988
Caddisflies	Limnephilus auricula	Limnephilus auricula	Limnephilus auricula Curtis, 1834	GBIF Backbone Taxonomy	0.988
Caddisflies	Limnephilus binotatus	Limnephilus binotatus	Limnephilus binotatus Curtis, 1834	GBIF Backbone Taxonomy	0.988
Caddisflies	Limnephilus bipunctatus	Limnephilus bipunctatus	Limnephilus bipunctatus Curtis, 1834	GBIF Backbone Taxonomy	0.988
Caddisflies	Limnephilus borealis	Limnephilus borealis	Limnephilus borealis (Zetterstedt, 1840)	GBIF Backbone Taxonomy	0.988
Caddisflies	Limnephilus centralis	Limnephilus centralis	Limnephilus centralis Curtis, 1834	GBIF Backbone Taxonomy	0.988
Caddisflies	Limnephilus coenosus	Limnephilus coenosus	Limnephilus coenosus Curtis, 1834	GBIF Backbone Taxonomy	0.988
Caddisflies	Limnephilus decipiens	Limnephilus decipiens	Limnephilus decipiens (Kolenati, 1848)	GBIF Backbone Taxonomy	0.988
Caddisflies	Limnephilus elegans	Limnephilus elegans	Limnephilus elegans Curtis, 1834	GBIF Backbone Taxonomy	0.988
Caddisflies	Limnephilus extricatus	Limnephilus extricatus	Limnephilus extricatus McLachlan, 1865	GBIF Backbone Taxonomy	0.988
Caddisflies	Limnephilus flavicornis	Limnephilus flavicornis	Limnephilus flavicornis (Fabricius, 1787)	GBIF Backbone Taxonomy	0.988
Caddisflies	Limnephilus fuscicornis	Limnephilus fuscicornis	Limnephilus fuscicornis (Rambur, 1842)	GBIF Backbone Taxonomy	0.988
Caddisflies	Limnephilus griseus	Limnephilus griseus	Limnephilus griseus (Linnaeus, 1758)	GBIF Backbone Taxonomy	0.988
Caddisflies	Limnephilus hirsutus	Limnephilus hirsutus	Limnephilus hirsutus (Pictet, 1834)	GBIF Backbone Taxonomy	0.988
Caddisflies	Limnephilus ignavus	Limnephilus ignavus	Limnephilus ignavus McLachlan, 1865	GBIF Backbone Taxonomy	0.988
Caddisflies	Limnephilus incisus	Limnephilus incisus	Limnephilus incisus Curtis, 1834	GBIF Backbone Taxonomy	0.988
Caddisflies	Limnephilus lunatus	Limnephilus lunatus	Limnephilus lunatus Curtis, 1834	GBIF Backbone Taxonomy	0.988
Caddisflies	Limnephilus luridus	Limnephilus luridus	Limnephilus luridus Curtis, 1834	GBIF Backbone Taxonomy	0.988
Caddisflies	Limnephilus marmoratus	Limnephilus marmoratus	Limnephilus marmoratus Curtis, 1834	GBIF Backbone Taxonomy	0.988
Caddisflies	Limnephilus nigriceps	Limnephilus nigriceps	Limnephilus nigriceps (Zetterstedt, 1840)	GBIF Backbone Taxonomy	0.988
Caddisflies	Limnephilus politus	Limnephilus politus	Limnephilus politus McLachlan, 1865	GBIF Backbone Taxonomy	0.988
Caddisflies	Limnephilus rhombicus	Limnephilus rhombicus	Limnephilus rhombicus (Linnaeus, 1758)	GBIF Backbone Taxonomy	0.988
Caddisflies	Limnephilus sparsus	Limnephilus sparsus	Limnephilus sparsus Curtis, 1834	GBIF Backbone Taxonomy	0.988
Caddisflies	Limnephilus stigma	Limnephilus stigma	Limnephilus stigma Curtis, 1834	GBIF Backbone Taxonomy	0.988
Caddisflies	Limnephilus subcentralis	Limnephilus subcentralis	Limnephilus subcentralis Brauer, 1857	GBIF Backbone Taxonomy	0.988
Caddisflies	Limnephilus tauricus	Limnephilus tauricus	Limnephilus tauricus Schmid, 1964	GBIF Backbone Taxonomy	0.988
Caddisflies	Limnephilus vittatus	Limnephilus vittatus	Limnephilus vittatus (Fabricius, 1798)	GBIF Backbone Taxonomy	0.988
Caddisflies	Lype phaeopa	Lype phaeopa	Lype phaeopa (Stephens, 1836)	GBIF Backbone Taxonomy	0.988
Caddisflies	Lype reducta	Lype reducta	Lype reducta (Hagen, 1868)	GBIF Backbone Taxonomy	0.988
Caddisflies	Melampophylax mucoreus	Melampophylax mucoreus	Melampophylax mucoreus (Hagen, 1861)	GBIF Backbone Taxonomy	0.988
Caddisflies	Mesophylax impunctatus	Mesophylax impunctatus	Mesophylax impunctatus McLachlan, 1884	GBIF Backbone Taxonomy	0.988
Caddisflies	Micropterna lateralis	Micropterna lateralis	Micropterna lateralis (Stephens, 1837) Stephens, 1837 Stephens, 1837 (Stephens, 1837)	GBIF Backbone Taxonomy	0.988
Caddisflies	Micropterna sequax	Micropterna sequax	Micropterna sequax McLachlan, 1875	GBIF Backbone Taxonomy	0.988
Caddisflies	Molanna albicans	Molanna albicans	Molanna albicans (Zetterstedt, 1840)	GBIF Backbone Taxonomy	0.988
Caddisflies	Molanna angustata	Molanna angustata	Molanna angustata Curtis, 1834	GBIF Backbone Taxonomy	0.988
Caddisflies	Mystacides azurea	Mystacides azurea	Mystacides aurea Pictet, 1834	GBIF Backbone Taxonomy	0.75
Caddisflies	Mystacides azurea	Mystacides azurea	Mystacides azureus (Linnaeus, 1761)	GBIF Backbone Taxonomy	0.75
Caddisflies	Mystacides longicornis	Mystacides longicornis	Mystacides longicornis (Linnaeus, 1758)	GBIF Backbone Taxonomy	0.988
Caddisflies	Mystacides nigra	Mystacides nigra	Mystacides nigra Pictet, 1834	GBIF Backbone Taxonomy	0.988
Caddisflies	Nemotaulius punctatolineatus	Nemotaulius punctatolineatus	Nemotaulius punctatolineatus (Retzius, 1783)	GBIF Backbone Taxonomy	0.988
Caddisflies	Neureclipsis bimaculata	Neureclipsis bimaculata	Neureclipsis bimaculata (Linnaeus, 1758)	GBIF Backbone Taxonomy	0.988
Caddisflies	Notidobia ciliaris	Notidobia ciliaris	Notidobia ciliaris (Linnaeus, 1761)	GBIF Backbone Taxonomy	0.988
Caddisflies	Odontocerum albicorne	Odontocerum albicorne	Odontocerum albicorne (Scopoli, 1763)	GBIF Backbone Taxonomy	0.988
Caddisflies	Oecetis furva	Oecetis furva	Oecetis furva (Rambur, 1842)	GBIF Backbone Taxonomy	0.988
Caddisflies	Oecetis lacustris	Oecetis lacustris	Oecetis lacustris (Pictet, 1834)	GBIF Backbone Taxonomy	0.988
Caddisflies	Oecetis notata	Oecetis notata	Oecetis notata (Rambur, 1842)	GBIF Backbone Taxonomy	0.988
Caddisflies	Oecetis ochracea	Oecetis ochracea	Oecetis ochracea (Curtis, 1825)	GBIF Backbone Taxonomy	0.988
Caddisflies	Oecetis testacea	Oecetis testacea	Oecetis testacea (Curtis, 1834)	GBIF Backbone Taxonomy	0.988
Caddisflies	Oligotricha striata	Oligotricha striata	Oligotricha striata (Linnaeus, 1758)	GBIF Backbone Taxonomy	0.988
Caddisflies	Orthotrichia angustella	Orthotrichia angustella	Orthotrichia angustella (McLachlan, 1865)	GBIF Backbone Taxonomy	0.988
Caddisflies	Orthotrichia costalis	Orthotrichia costalis	Orthotrichia costalis (Curtis, 1834)	GBIF Backbone Taxonomy	0.988
Caddisflies	Oxyethira falcata	Oxyethira falcata	Oxyethira falcata Morton, 1893	GBIF Backbone Taxonomy	0.988
Caddisflies	Oxyethira flavicornis	Oxyethira flavicornis	Oxyethira flavicornis (Pictet, 1834)	GBIF Backbone Taxonomy	0.988
Caddisflies	Oxyethira frici	Oxyethira frici	Oxyethira frici Klapalek, 1891	GBIF Backbone Taxonomy	0.988
Caddisflies	Oxyethira mirabilis	Oxyethira mirabilis	Oxyethira mirabilis Morton, 1904	GBIF Backbone Taxonomy	0.988
Caddisflies	Oxyethira sagittifera	Oxyethira sagittifera	Oxyethira sagittifera Ris, 1897	GBIF Backbone Taxonomy	0.988
Caddisflies	Oxyethira simplex	Oxyethira simplex	Oxyethira simplex Ris, 1897	GBIF Backbone Taxonomy	0.988
Caddisflies	Philopotamus montanus	Philopotamus montanus	Philopotamus montanus (Donovan, 1813)	GBIF Backbone Taxonomy	0.988
Caddisflies	Phryganea bipunctata	Phryganea bipunctata	Phryganea bipunctata Retzius, 1783	GBIF Backbone Taxonomy	0.988
Caddisflies	Phryganea grandis	Phryganea grandis	Phryganea grandis Linnaeus, 1758	GBIF Backbone Taxonomy	0.988
Caddisflies	Plectrocnemia brevis	Plectrocnemia brevis	Plectrocnemia brevis McLachlan, 1871	GBIF Backbone Taxonomy	0.988
Caddisflies	Plectrocnemia conspersa	Plectrocnemia conspersa	Plectrocnemia conspersa (Curtis, 1834)	GBIF Backbone Taxonomy	0.988
Caddisflies	Plectrocnemia geniculata	Plectrocnemia geniculata	Plectrocnemia geniculata McLachlan, 1871	GBIF Backbone Taxonomy	0.988
Caddisflies	Polycentropus flavomaculatus	Polycentropus flavomaculatus	Polycentropus flavomaculatus (Pictet, 1834)	GBIF Backbone Taxonomy	0.988
Caddisflies	Polycentropus irroratus	Polycentropus irroratus	Polycentropus irroratus Curtis, 1835	GBIF Backbone Taxonomy	0.988
Caddisflies	Polycentropus kingi	Polycentropus kingi	Polycentropus kingi McLachlan, 1881	GBIF Backbone Taxonomy	0.988
Caddisflies	Potamophylax cingulatus	Potamophylax cingulatus	Potamophylax cingulatus (Stephens, 1837)	GBIF Backbone Taxonomy	0.988
Caddisflies	Potamophylax latipennis	Potamophylax latipennis	Potamophylax latipennis (Curtis, 1834)	GBIF Backbone Taxonomy	0.988
Caddisflies	Potamophylax rotundipennis	Potamophylax rotundipennis	Potamophylax rotundipennis (Brauer, 1857)	GBIF Backbone Taxonomy	0.988
Caddisflies	Psychomyia fragilis	Psychomyia fragilis	Psychomyia fragilis (Pictet, 1834)	GBIF Backbone Taxonomy	0.988
Caddisflies	Psychomyia pusilla	Psychomyia pusilla	Psychomyia pusilla (Fabricius, 1781)	GBIF Backbone Taxonomy	0.988
Caddisflies	Rhadicoleptus alpestris	Rhadicoleptus alpestris	Rhadicoleptus alpestris (Kolenati, 1848)	GBIF Backbone Taxonomy	0.988
Caddisflies	Rhyacophila dorsalis	Rhyacophila dorsalis	Rhyacophila dorsalis (Curtis, 1834)	GBIF Backbone Taxonomy	0.988
Caddisflies	Rhyacophila fasciata	Rhyacophila fasciata	Rhyacophila fasciata Hagen, 1859	GBIF Backbone Taxonomy	0.988
Caddisflies	Rhyacophila munda	Rhyacophila munda	Rhyacophila munda McLachlan, 1862	GBIF Backbone Taxonomy	0.988
Caddisflies	Rhyacophila obliterata	Rhyacophila obliterata	Rhyacophila obliterata McLachlan, 1863	GBIF Backbone Taxonomy	0.988
Caddisflies	Sericostoma personatum	Sericostoma personatum	Sericostoma personatum (Kirby & Spence, 1826)	GBIF Backbone Taxonomy	0.988
Caddisflies	Setodes argentipunctellus	Setodes argentipunctellus	Setodes argentipunctellus McLachlan, 1877	GBIF Backbone Taxonomy	0.988
Caddisflies	Setodes punctatus	Setodes punctatus	Setodes punctatus (Fabricius, 1793)	GBIF Backbone Taxonomy	0.988
Caddisflies	Silo nigricornis	Silo nigricornis	Silo nigricornis (Pictet, 1834)	GBIF Backbone Taxonomy	0.988
Caddisflies	Silo pallipes	Silo pallipes	Silo pallipes (Fabricius, 1781)	GBIF Backbone Taxonomy	0.988
Caddisflies	Stenophylax permistus	Stenophylax permistus	Stenophylax permistus McLachlan, 1895	GBIF Backbone Taxonomy	0.988
Caddisflies	Stenophylax vibex	Stenophylax vibex	Stenophylax vibex (Curtis, 1834)	GBIF Backbone Taxonomy	0.988
Caddisflies	Synagapetus dubitans	Synagapetus dubitans	Synagapetus dubitans McLachlan, 1879	GBIF Backbone Taxonomy	0.988
Caddisflies	Tinodes assimilis	Tinodes assimilis	Tinodes assimilis McLachlan, 1865	GBIF Backbone Taxonomy	0.988
Caddisflies	Tinodes dives	Tinodes dives	Tinodes dives (Pictet, 1834)	GBIF Backbone Taxonomy	0.988
Caddisflies	Tinodes maclachlani	Tinodes maclachlani	Tinodes maclachlani Kimmins, 1966	GBIF Backbone Taxonomy	0.988
Caddisflies	Tinodes pallidulus	Tinodes pallidulus	Tinodes pallidulus McLachlan, 1878	GBIF Backbone Taxonomy	0.988
Caddisflies	Tinodes rostocki	Tinodes rostocki	Tinodes rostocki McLachlan, 1878	GBIF Backbone Taxonomy	0.988
Caddisflies	Tinodes unicolor	Tinodes unicolor	Tinodes unicolor (Pictet, 1934)	GBIF Backbone Taxonomy	0.988
Caddisflies	Tinodes waeneri	Tinodes waeneri	Tinodes waeneri (Linnaeus, 1758)	GBIF Backbone Taxonomy	0.988
Caddisflies	Triaenodes bicolor	Triaenodes bicolor	Triaenodes bicolor (Curtis, 1834)	GBIF Backbone Taxonomy	0.988
Caddisflies	Tricholeiochiton fagesii	Tricholeiochiton fagesii	Tricholeiochiton fagesii (Guinard, 1879)	GBIF Backbone Taxonomy	0.988
Caddisflies	Trichostegia minor	Trichostegia minor	Trichostegia minor (Curtis, 1834)	GBIF Backbone Taxonomy	0.988
Caddisflies	Wormaldia mediana	Wormaldia mediana	Wormaldia mediana McLachlan, 1878	GBIF Backbone Taxonomy	0.988
Caddisflies	Wormaldia occipitalis	Wormaldia occipitalis	Wormaldia occipitalis (Pictet, 1834)	GBIF Backbone Taxonomy	0.988
Caddisflies	Wormaldia subnigra	Wormaldia subnigra	Wormaldia subnigra McLachlan, 1865	GBIF Backbone Taxonomy	0.988
Caddisflies	Ylodes conspersus	Ylodes conspersus	Ylodes conspersus (Rambur, 1842)	GBIF Backbone Taxonomy	0.988
Caddisflies	Ylodes reuteri	Ylodes reuteri	Ylodes reuteri (McLachlan, 1880)	GBIF Backbone Taxonomy	0.988
Caddisflies	Ylodes simulans	Ylodes simulans	Ylodes simulans (Tjeder, 1929)	GBIF Backbone Taxonomy	0.988
Carabids	Abax parallelepipedus	Abax parallelepipedus	Abax parallelepipedus (Piller & Mitterpacher, 1783)	GBIF Backbone Taxonomy	0.988
Carabids	Abax parallelepipedus	Abax parallelepipedus	Abax parallelepipedus (Dejean, 1828)	GBIF Backbone Taxonomy	0.988
Carabids	Acupalpus brunnipes	Acupalpus brunnipes	Acupalpus brunnipes (Sturm, 1825)	GBIF Backbone Taxonomy	0.988
Carabids	Acupalpus dubius	Acupalpus dubius	Acupalpus dubius Schilsky, 1888	GBIF Backbone Taxonomy	0.988
Carabids	Acupalpus exiguus	Acupalpus exiguus	Acupalpus exiguus Dejean, 1829	GBIF Backbone Taxonomy	0.988
Carabids	Acupalpus flavicollis	Acupalpus flavicollis	Acupalpus flavicollis (Sturm, 1825)	GBIF Backbone Taxonomy	0.988
Carabids	Acupalpus maculatus	Acupalpus maculatus	Acupalpus maculatus (Schaum, 1860)	GBIF Backbone Taxonomy	0.988
Carabids	Acupalpus meridianus	Acupalpus meridianus	Acupalpus meridianus (Linnaeus, 1761)	GBIF Backbone Taxonomy	0.988
Carabids	Acupalpus parvulus	Acupalpus parvulus	Acupalpus parvulus (Sturm, 1825)	GBIF Backbone Taxonomy	0.988
Carabids	Aepus marinus	Aepus marinus	Aepus marinus (Ström, 1783)	GBIF Backbone Taxonomy	0.988
Carabids	Aepus robinii	Aepus robinii	Aepus robinii (Laboulbène, 1849)	GBIF Backbone Taxonomy	0.988
Carabids	Agonum emarginatum	Agonum emarginatum	Agonum emarginatum (Gyllenhal, 1827)	GBIF Backbone Taxonomy	0.988
Carabids	Agonum emarginatum	Agonum emarginatum	Agonum emarginatum (Letzner, 1851)	GBIF Backbone Taxonomy	0.988
Carabids	Agonum ericeti	Agonum ericeti	Agonum ericeti (Panzer, 1809)	GBIF Backbone Taxonomy	0.988
Carabids	Agonum fuliginosum	Agonum fuliginosum	Agonum fuliginosum (Panzer, 1809)	GBIF Backbone Taxonomy	0.988
Carabids	Agonum gracile	Agonum gracile	Agonum gracile Stephens, 1828	GBIF Backbone Taxonomy	0.988
Carabids	Agonum gracile	Agonum gracile	Agonum gracile Sturm, 1824	GBIF Backbone Taxonomy	0.988
Carabids	Agonum gracilipes	Agonum gracilipes	Agonum gracilipes (Duftschmid, 1812)	GBIF Backbone Taxonomy	0.988
Carabids	Agonum marginatum	Agonum marginatum	Agonum marginatum (Linnaeus, 1758)	GBIF Backbone Taxonomy	0.988
Carabids	Agonum micans	Agonum micans	Agonum micans (Nicolai, 1822)	GBIF Backbone Taxonomy	0.988
Carabids	Agonum muelleri	Agonum muelleri	Agonum muelleri (Herbst, 1784)	GBIF Backbone Taxonomy	0.988
Carabids	Agonum nigrum	Agonum nigrum	Agonum nigrum Dejean, 1828	GBIF Backbone Taxonomy	0.988
Carabids	Agonum nigrum	Agonum nigrum	Agonum nigrum (Letzner, 1851)	GBIF Backbone Taxonomy	0.988
Carabids	Agonum piceum	Agonum piceum	Agonum piceum (Linnaeus, 1758)	GBIF Backbone Taxonomy	0.988
Carabids	Agonum piceum	Agonum piceum	Agonum piceum LeConte, 1848	GBIF Backbone Taxonomy	0.988
Carabids	Agonum sexpunctatum	Agonum sexpunctatum	Agonum sexpunctatum (Linnaeus, 1758)	GBIF Backbone Taxonomy	0.988
Carabids	Agonum sexpunctatum	Agonum sexpunctatum	Agonum sexpunctatum (O.F.Müller, 1776)	GBIF Backbone Taxonomy	0.988
Carabids	Agonum thoreyi	Agonum thoreyi	Agonum thoreyi Dejean, 1828	GBIF Backbone Taxonomy	0.988
Carabids	Agonum versutum	Agonum versutum	Agonum versutum Sturm, 1824	GBIF Backbone Taxonomy	0.988
Carabids	Agonum viduum	Agonum viduum	Agonum viduum (Panzer, 1796)	GBIF Backbone Taxonomy	0.988
Carabids	Amara aenea	Amara aenea	Amara aenea (Degeer, 1774)	GBIF Backbone Taxonomy	0.988
Carabids	Amara anthobia	Amara anthobia	Amara anthobia A. & G.B.Villa, 1833	GBIF Backbone Taxonomy	0.988
Carabids	Amara apricaria	Amara apricaria	Amara apricaria (Paykull, 1790)	GBIF Backbone Taxonomy	0.988
Carabids	Amara bifrons	Amara bifrons	Amara bifrons (Gyllenhal, 1810)	GBIF Backbone Taxonomy	0.988
Carabids	Amara communis	Amara communis	Amara communis (Panzer, 1797)	GBIF Backbone Taxonomy	0.988
Carabids	Amara consularis	Amara consularis	Amara consularis (Duftschmid, 1812)	GBIF Backbone Taxonomy	0.988
Carabids	Amara convexior	Amara convexior	Amara convexior Stephens, 1828	GBIF Backbone Taxonomy	0.988
Carabids	Amara curta	Amara curta	Amara curta Dejean, 1828	GBIF Backbone Taxonomy	0.988
Carabids	Amara curta	Amara curta	Amara curta (Casey, 1918)	GBIF Backbone Taxonomy	0.988
Carabids	Amara equestris	Amara equestris	Amara equestris (Duftschmid, 1812)	GBIF Backbone Taxonomy	0.988
Carabids	Amara eurynota	Amara eurynota	Amara eurynota (Panzer, 1796)	GBIF Backbone Taxonomy	0.988
Carabids	Amara famelica	Amara famelica	Amara famelica C.Zimmermann, 1832	GBIF Backbone Taxonomy	0.988
Carabids	Amara familiaris	Amara familiaris	Amara familiaris (Duftschmid, 1812)	GBIF Backbone Taxonomy	0.988
Carabids	Amara fulva	Amara fulva	Amara fulva (O.F.Müller, 1776)	GBIF Backbone Taxonomy	0.988
Carabids	Amara fusca	Amara fusca	Amara fusca Dejean, 1828	GBIF Backbone Taxonomy	0.988
Carabids	Amara fusca	Amara fusca	Amara fusca Letzner, 1852	GBIF Backbone Taxonomy	0.988
Carabids	Amara infima	Amara infima	Amara infima (Duftschmid, 1812)	GBIF Backbone Taxonomy	0.988
Carabids	Amara lucida	Amara lucida	Amara lucida (Duftschmid, 1812)	GBIF Backbone Taxonomy	0.988
Carabids	Amara lunicollis	Amara lunicollis	Amara lunicollis Schiödte, 1837	GBIF Backbone Taxonomy	0.988
Carabids	Amara montivaga	Amara montivaga	Amara montivaga Sturm, 1825	GBIF Backbone Taxonomy	0.988
Carabids	Amara nitida	Amara nitida	Amara nitida Sturm, 1825	GBIF Backbone Taxonomy	0.988
Carabids	Amara nitida	Amara nitida	Amara nitida (Kirby, 1837)	GBIF Backbone Taxonomy	0.988
Carabids	Amara ovata	Amara ovata	Amara ovata (Fabricius, 1792)	GBIF Backbone Taxonomy	0.988
Carabids	Amara ovata	Amara ovata	Amara ovata Letzner, 1852	GBIF Backbone Taxonomy	0.988
Carabids	Amara plebeja	Amara plebeja	Amara plebeja (Gyllenhal, 1810)	GBIF Backbone Taxonomy	0.988
Carabids	Amara plebeja	Amara plebeja	Amara plebeja (Duftschmid, 1812)	GBIF Backbone Taxonomy	0.988
Carabids	Amara praetermissa	Amara praetermissa	Amara praetermissa (C.R.Sahlberg, 1827)	GBIF Backbone Taxonomy	0.988
Carabids	Amara quenseli	Amara quenseli	Amara quenseli (Schönherr, 1806)	GBIF Backbone Taxonomy	0.988
Carabids	Amara similata	Amara similata	Amara similata (Gyllenhal, 1810)	GBIF Backbone Taxonomy	0.988
Carabids	Amara spreta	Amara spreta	Amara spreta Dejean, 1831	GBIF Backbone Taxonomy	0.988
Carabids	Amara strenua	Amara strenua	Amara strenua C.Zimmermann, 1832	GBIF Backbone Taxonomy	0.988
Carabids	Amara tibialis	Amara tibialis	Amara tibialis (Paykull, 1798)	GBIF Backbone Taxonomy	0.988
Carabids	Amara tibialis	Amara tibialis	Amara tibialis Letzner, 1852	GBIF Backbone Taxonomy	0.988
Carabids	Anchomenus dorsalis	Anchomenus dorsalis	Anchomenus dorsalis (Pontoppidan, 1763)	GBIF Backbone Taxonomy	0.988
Carabids	Anisodactylus binotatus	Anisodactylus binotatus	Anisodactylus binotatus (Fabricius, 1787)	GBIF Backbone Taxonomy	0.988
Carabids	Anisodactylus nemorivagus	Anisodactylus nemorivagus	Anisodactylus nemorivagus (Duftschmid, 1812)	GBIF Backbone Taxonomy	0.988
Carabids	Anisodactylus poeciloides	Anisodactylus poeciloides	Anisodactylus poeciloides (Stephens, 1828)	GBIF Backbone Taxonomy	0.988
Carabids	Anthracus consputus	Anthracus consputus	Anthracus consputus (Duftschmid, 1812)	GBIF Backbone Taxonomy	0.988
Carabids	Asaphidion curtum	Asaphidion curtum	Asaphidion curtum (Heyden, 1870)	GBIF Backbone Taxonomy	0.988
Carabids	Asaphidion flavipes	Asaphidion flavipes	Asaphidion flavipes (Linnaeus, 1761)	GBIF Backbone Taxonomy	0.988
Carabids	Asaphidion flavipes agg.	Asaphidion flavipes agg.	Asaphidion flavipes (Linnaeus, 1761)	GBIF Backbone Taxonomy	0.988
Carabids	Asaphidion pallipes	Asaphidion pallipes	Asaphidion pallipes (Duftschmid, 1812)	GBIF Backbone Taxonomy	0.988
Carabids	Asaphidion stierlini	Asaphidion stierlini	Asaphidion stierlini (Heyden, 1880)	GBIF Backbone Taxonomy	0.988
Carabids	Badister bullatus	Badister bullatus	Badister bullatus (Schrank, 1798)	GBIF Backbone Taxonomy	0.988
Carabids	Badister collaris	Badister collaris	Badister collaris Motschulsky, 1844	GBIF Backbone Taxonomy	0.988
Carabids	Badister collaris	Badister collaris	Badister collaris Dalla Torre, 1877	GBIF Backbone Taxonomy	0.988
Carabids	Badister dilatatus	Badister dilatatus	Badister dilatatus Chaudoir, 1837	GBIF Backbone Taxonomy	0.988
Carabids	Badister meridionalis	Badister meridionalis	Badister meridionalis Puel, 1925	GBIF Backbone Taxonomy	0.988
Carabids	Badister peltatus	Badister peltatus	Badister peltatus (Panzer, 1796)	GBIF Backbone Taxonomy	0.988
Carabids	Badister sodalis	Badister sodalis	Badister sodalis (Duftschmid, 1812)	GBIF Backbone Taxonomy	0.988
Carabids	Badister unipustulatus	Badister unipustulatus	Badister unipustulatus Bonelli, 1813	GBIF Backbone Taxonomy	0.988
Carabids	Batenus livens	Batenus livens	Batenus Motschulsky, 1865	GBIF Backbone Taxonomy	0.75
Carabids	Bembidion aeneum	Bembidion aeneum	Bembidion aeneum Germar, 1824	GBIF Backbone Taxonomy	0.988
Carabids	Bembidion articulatum	Bembidion articulatum	Bembidion articulatum (Panzer, 1796)	GBIF Backbone Taxonomy	0.988
Carabids	Bembidion assimile	Bembidion assimile	Bembidion assimile Gyllenhal, 1810	GBIF Backbone Taxonomy	0.988
Carabids	Bembidion assimile	Bembidion assimile	Bembidion assimile (Stephens, 1828)	GBIF Backbone Taxonomy	0.988
Carabids	Bembidion atrocaeruleum	Bembidion atrocaeruleum	Bembidion atrocaeruleum (Stephens, 1828)	GBIF Backbone Taxonomy	0.988
Carabids	Bembidion biguttatum	Bembidion biguttatum	Bembidion biguttatum (Fabricius, 1779)	GBIF Backbone Taxonomy	0.988
Carabids	Bembidion bipunctatum	Bembidion bipunctatum	Bembidion bipunctatum (Linnaeus, 1761)	GBIF Backbone Taxonomy	0.988
Carabids	Bembidion bipunctatum	Bembidion bipunctatum	Bembidion bipunctatum (Duftschmid, 1812)	GBIF Backbone Taxonomy	0.988
Carabids	Bembidion bruxellense	Bembidion bruxellense	Bembidion bruxellense Wesmael, 1835	GBIF Backbone Taxonomy	0.988
Carabids	Bembidion bualei	Bembidion bualei	Bembidion brullei Gemminger & Harold, 1868	GBIF Backbone Taxonomy	0.75
Carabids	Bembidion caeruleum	Bembidion caeruleum	Bembidion caeruleum Audinet-Serville, 1821	GBIF Backbone Taxonomy	0.988
Carabids	Bembidion clarkii	Bembidion clarkii	Bembidion clarkii (Dawson, 1849)	GBIF Backbone Taxonomy	0.988
Carabids	Bembidion decorum	Bembidion decorum	Bembidion decorum (Panzer, 1799)	GBIF Backbone Taxonomy	0.988
Carabids	Bembidion deletum	Bembidion deletum	Bembidion deletum Audinet-Serville, 1821	GBIF Backbone Taxonomy	0.988
Carabids	Bembidion dentellum	Bembidion dentellum	Bembidion dentellum (Thunberg, 1787)	GBIF Backbone Taxonomy	0.988
Carabids	Bembidion doris	Bembidion doris	Bembidion doris (Panzer, 1796)	GBIF Backbone Taxonomy	0.988
Carabids	Bembidion doris	Bembidion doris	Bembidion doris (Stephens, 1828)	GBIF Backbone Taxonomy	0.988
Carabids	Bembidion doris	Bembidion doris	Bembidion doris (Duftschmid, 1812)	GBIF Backbone Taxonomy	0.988
Carabids	Bembidion ephippium	Bembidion ephippium	Bembidion ephippium (Marsham, 1802)	GBIF Backbone Taxonomy	0.988
Carabids	Bembidion femoratum	Bembidion femoratum	Bembidion femoratum Sturm, 1825	GBIF Backbone Taxonomy	0.988
Carabids	Bembidion femoratum	Bembidion femoratum	Bembidion femoratum Gyllenhal, 1827	GBIF Backbone Taxonomy	0.988
Carabids	Bembidion fluviatile	Bembidion fluviatile	Bembidion fluviatile Dejean, 1831	GBIF Backbone Taxonomy	0.988
Carabids	Bembidion fumigatum	Bembidion fumigatum	Bembidion fumigatum (Duftschmid, 1812)	GBIF Backbone Taxonomy	0.988
Carabids	Bembidion geniculatum	Bembidion geniculatum	Bembidion geniculatum Heer, 1837	GBIF Backbone Taxonomy	0.988
Carabids	Bembidion gilvipes	Bembidion gilvipes	Bembidion gilvipes Sturm, 1825	GBIF Backbone Taxonomy	0.988
Carabids	Bembidion guttula	Bembidion guttula	Bembidion guttula (Fabricius, 1792)	GBIF Backbone Taxonomy	0.988
Carabids	Bembidion guttula	Bembidion guttula	Bembidion guttula (Duftschmid, 1812)	GBIF Backbone Taxonomy	0.988
Carabids	Bembidion humerale	Bembidion humerale	Bembidion humerale Sturm, 1825	GBIF Backbone Taxonomy	0.988
Carabids	Bembidion humerale	Bembidion humerale	Bembidion humerale Heer, 1838	GBIF Backbone Taxonomy	0.988
Carabids	Bembidion illigeri	Bembidion illigeri	Bembidion illigeri Netolitzky, 1914	GBIF Backbone Taxonomy	0.988
Carabids	Bembidion iricolor	Bembidion iricolor	Bembidion iricolor Bedel, 1879	GBIF Backbone Taxonomy	0.988
Carabids	Bembidion lampros	Bembidion lampros	Bembidion lampros (Herbst, 1784)	GBIF Backbone Taxonomy	0.988
Carabids	Bembidion lunatum	Bembidion lunatum	Bembidion lunatum (Duftschmid, 1812)	GBIF Backbone Taxonomy	0.988
Carabids	Bembidion lunulatum	Bembidion lunulatum	Bembidion lunulatum (Geoffroy in Fourcroy, 1785)	GBIF Backbone Taxonomy	0.988
Carabids	Bembidion mannerheimii	Bembidion mannerheimii	Bembidion mannerheimii C.R.Sahlberg, 1827	GBIF Backbone Taxonomy	0.988
Carabids	Bembidion maritimum	Bembidion maritimum	Bembidion maritimum (Stephens, 1839)	GBIF Backbone Taxonomy	0.988
Carabids	Bembidion maritimum	Bembidion maritimum	Bembidion maritimum (Motschulsky, 1850)	GBIF Backbone Taxonomy	0.988
Carabids	Bembidion minimum	Bembidion minimum	Bembidion minimum (Fabricius, 1792)	GBIF Backbone Taxonomy	0.988
Carabids	Bembidion monticola	Bembidion monticola	Bembidion monticola Sturm, 1825	GBIF Backbone Taxonomy	0.988
Carabids	Bembidion nigricorne	Bembidion nigricorne	Bembidion nigricorne Gyllenhal, 1827	GBIF Backbone Taxonomy	0.988
Carabids	Bembidion nigropiceum	Bembidion nigropiceum	Bembidion nigropiceum (Marsham, 1802)	GBIF Backbone Taxonomy	0.988
Carabids	Bembidion normannum	Bembidion normannum	Bembidion normannum Dejean, 1831	GBIF Backbone Taxonomy	0.988
Carabids	Bembidion obliquum	Bembidion obliquum	Bembidion obliquum Sturm, 1825	GBIF Backbone Taxonomy	0.988
Carabids	Bembidion obtusum	Bembidion obtusum	Bembidion obtusum Audinet-Serville, 1821	GBIF Backbone Taxonomy	0.988
Carabids	Bembidion octomaculatum	Bembidion octomaculatum	Bembidion octomaculatum (Goeze, 1777)	GBIF Backbone Taxonomy	0.988
Carabids	Bembidion pallidipenne	Bembidion pallidipenne	Bembidion pallidipenne (Illiger, 1802)	GBIF Backbone Taxonomy	0.988
Carabids	Bembidion prasinum	Bembidion prasinum	Bembidion prasinum (Duftschmid, 1812)	GBIF Backbone Taxonomy	0.988
Carabids	Bembidion properans	Bembidion properans	Bembidion properans (Stephens, 1828)	GBIF Backbone Taxonomy	0.988
Carabids	Bembidion punctulatum	Bembidion punctulatum	Bembidion punctulatum Drapiez, 1820	GBIF Backbone Taxonomy	0.988
Carabids	Bembidion quadrimaculatum	Bembidion quadrimaculatum	Bembidion quadrimaculatum (Linnaeus, 1761)	GBIF Backbone Taxonomy	0.988
Carabids	Bembidion quadripustulatum	Bembidion quadripustulatum	Bembidion quadripustulatum Audinet-Serville, 1821	GBIF Backbone Taxonomy	0.988
Carabids	Bembidion saxatile	Bembidion saxatile	Bembidion saxatile Gyllenhal, 1827	GBIF Backbone Taxonomy	0.988
Carabids	Bembidion schuppelii	Bembidion schuppelii	Bembidion schuppelii Dejean, 1831	GBIF Backbone Taxonomy	0.988
Carabids	Bembidion semipunctatum	Bembidion semipunctatum	Bembidion semipunctatum (Donovan, 1806)	GBIF Backbone Taxonomy	0.988
Carabids	Bembidion stephensii	Bembidion stephensii	Bembidion stephensii Crotch, 1866	GBIF Backbone Taxonomy	0.988
Carabids	Bembidion stomoides	Bembidion stomoides	Bembidion stomoides Dejean, 1831	GBIF Backbone Taxonomy	0.988
Carabids	Bembidion testaceum	Bembidion testaceum	Bembidion testaceum (Duftschmid, 1812)	GBIF Backbone Taxonomy	0.988
Carabids	Bembidion tetracolum	Bembidion tetracolum	Bembidion tetracolum Say, 1823	GBIF Backbone Taxonomy	0.988
Carabids	Bembidion tibiale	Bembidion tibiale	Bembidion tibiale (Duftschmid, 1812)	GBIF Backbone Taxonomy	0.988
Carabids	Bembidion varium	Bembidion varium	Bembidion varium (A.G.Olivier, 1795)	GBIF Backbone Taxonomy	0.988
Carabids	Bembidion virens	Bembidion virens	Bembidion virens Gyllenhal, 1827	GBIF Backbone Taxonomy	0.988
Carabids	Bembidion virens	Bembidion virens	Bembidion virens Schilsky, 1908	GBIF Backbone Taxonomy	0.988
Carabids	Bembidion virens	Bembidion virens	Bembidion virens Kolbe, 1924	GBIF Backbone Taxonomy	0.988
Carabids	Blemus discus	Blemus discus	Blemus discus (Fabricius, 1792)	GBIF Backbone Taxonomy	0.988
Carabids	Blethisa multipunctata	Blethisa multipunctata	Blethisa multipunctata (Linnaeus, 1758)	GBIF Backbone Taxonomy	0.988
Carabids	Brachinus crepitans	Brachinus crepitans	Brachinus crepitans (Linnaeus, 1758)	GBIF Backbone Taxonomy	0.988
Carabids	Brachinus sclopeta	Brachinus sclopeta	Brachinus sclopeta (Fabricius, 1792)	GBIF Backbone Taxonomy	0.988
Carabids	Bracteon argenteolum	Bracteon argenteolum	Bracteon Bedel, 1897	GBIF Backbone Taxonomy	0.75
Carabids	Bracteon litorale	Bracteon litorale	Bracteon Bedel, 1897	GBIF Backbone Taxonomy	0.75
Carabids	Bradycellus caucasicus	Bradycellus caucasicus	Bradycellus caucasicus (Chaudoir, 1846)	GBIF Backbone Taxonomy	0.988
Carabids	Bradycellus csikii	Bradycellus csikii	Bradycellus csikii Laczo, 1912	GBIF Backbone Taxonomy	0.988
[truncated: 10,257 more rows]
